# Supplementary material for: The Genetic Architecture of Seed Composition in Soybean Is Refined by Genome-Wide Association Scans Across Multiple Populations
Source: G3 (Bethesda). 2014 Sep 22;4(11):2283–94. doi: 10.1534/g3.114.013433 (PMC4232554; doi:10.1534/g3.114.013433)
Supplement: Supporting Information [file supp_g3.114.013433_FileS1.xls]

## Sheet: Protein and oil phenotypes
ID	Year+Location Key	Country of origin	Maturity group	PROTEIN (% dry weight)	OIL (% dry weight)
FC001547	1964+IL	China	II	42.8	20
FC003609	1964+IL	China	I	43.2	20
FC004007A	1964+IL	unknown	II	40	21.6
FC019976	1964+IL	Japan	II	46.3	16.2
FC029219	1964+IL	unknown	II	43.8	19.5
FC030233	1964+IL	unknown	I	41.1	20.8
FC031122	1964+IL	unknown	I	44.6	17.2
FC031408	1964+IL	unknown	II	41.3	19.8
FC031409	1964+IL	unknown	II	41.4	19.7
PI030594	1964+IL	China	II	42.5	19.8
PI030599	1964+IL	China	II	42.2	21.1
PI030600	1964+IL	China	II	42.5	20.9
PI036653	1964+IL	China	I	44	18.5
PI054604	1964+IL	China	II	42.7	19.5
PI054607	1964+IL	China	II	41.1	21.6
PI054608	1964+IL	China	II	39.5	22.2
PI054608-1	1964+IL	China	II	41	20.3
PI054619	1964+IL	China	II	40.1	20.9
PI054809	1964+IL	China	I	42.8	19.3
PI054818	1964+IL	China	II	39.7	21.9
PI054834	1964+IL	China	I	41.4	20.5
PI054854	1964+IL	China	I	39.6	17
PI060279	1964+IL	China	II	39.7	22.1
PI060296-1	1964+IL	China	II	39.5	21.8
PI065341	1964+IL	China	II	38.4	21.4
PI065346	1964+IL	China	II	37.2	21.9
PI065354	1964+IL	China	II	41.5	19.4
PI068427	1964+IL	China	II	39.5	21.6
PI068430	1964+IL	China	II	41.4	20.3
PI068443	1964+IL	China	II	39.3	21.4
PI068446	1964+IL	China	II	42.4	20.8
PI068448	1964+IL	China	II	38.8	21.6
PI068454	1964+IL	China	II	40.3	21.2
PI068455	1964+IL	China	II	43.1	19.9
PI068457	1964+IL	China	II	41.1	21.9
PI068457-1	1964+IL	China	II	39.8	21.9
PI068461	1964+IL	China	II	39.6	22
PI068461-1	1964+IL	China	II	40.2	23
PI068465	1964+IL	China	II	37.2	22
PI068465-1	1964+IL	China	II	42.1	20.1
PI068466	1964+IL	China	II	39.1	22.4
PI068474	1964+IL	China	II	39.4	22
PI068474-2	1964+IL	China	I	43.3	19.7
PI068475	1964+IL	China	II	39	22.3
PI068475-1	1964+IL	China	II	42.2	20.2
PI068480	1964+IL	China	II	38.8	22.2
PI068481	1964+IL	China	II	39.8	22.3
PI068484-4	1964+IL	China	II	41.7	19.8
PI068488	1964+IL	China	II	38.7	22
PI068500	1964+IL	China	II	41.5	20.5
PI068503	1964+IL	China	II	38.9	22.7
PI068508	1964+IL	China	II	38.7	21.9
PI068516	1964+IL	China	II	42.5	20.7
PI068521	1964+IL	China	II	39.6	20.7
PI068522	1964+IL	China	II	38.5	21.3
PI068526	1964+IL	China	II	39.5	22.7
PI068530	1964+IL	China	II	40	22.1
PI068543	1964+IL	China	II	39.2	21.7
PI068551-2	1964+IL	China	II	43	19.6
PI068551-3	1964+IL	China	I	39.3	21.6
PI068554	1964+IL	China	I	41.1	19.9
PI068555	1964+IL	China	II	41.6	18.8
PI068562	1964+IL	China	II	39.6	21.5
PI068564	1964+IL	China	II	38.2	22
PI068572	1964+IL	China	I	41.9	20
PI068576	1964+IL	China	I	43.2	20.7
PI068585	1964+IL	China	II	41.8	21.4
PI068586	1964+IL	China	I	40.9	20.3
PI068587	1964+IL	China	II	40.6	20.4
PI068598	1964+IL	China	II	39.9	21.5
PI068600	1964+IL	China	II	41.6	20.3
PI068604-2	1964+IL	China	I	41.9	21.1
PI068609B	1964+IL	China	II	40.8	21
PI068610	1964+IL	China	I	43.2	20.6
PI068622	1964+IL	China	II	41.5	19.9
PI068627	1964+IL	China	II	39.5	21.9
PI068629	1964+IL	China	II	40.6	21.9
PI068639	1964+IL	China	II	39.5	22.4
PI068642	1964+IL	China	II	38	22.6
PI068655	1964+IL	China	II	38.1	21.7
PI068658	1964+IL	China	II	38.9	20.5
PI068661	1964+IL	China	II	41.3	19
PI068663	1964+IL	China	II	38.9	21.1
PI068666	1964+IL	China	II	38.8	22
PI068670-1	1964+IL	China	II	40.3	21.6
PI068670-2	1964+IL	China	II	39.3	21
PI068671	1964+IL	China	II	38.4	21.5
PI068676	1964+IL	China	II	39.4	21.3
PI068680	1964+IL	China	II	38.9	22.1
PI068680-2	1964+IL	China	II	42.1	20.7
PI068683	1964+IL	China	II	40	21.7
PI068685	1964+IL	China	II	38.5	22.6
PI068687	1964+IL	China	II	40	21.7
PI068694	1964+IL	China	II	41.8	20.3
PI068696	1964+IL	China	II	41.5	20.6
PI068704	1964+IL	China	II	39.5	22
PI068706	1964+IL	China	II	43.5	18.6
PI068708	1964+IL	China	II	38.6	23.1
PI068709	1964+IL	China	II	41.1	21.2
PI068712	1964+IL	China	II	41.7	21.2
PI068713	1964+IL	China	II	39.9	22.4
PI068715	1964+IL	China	II	42	20
PI068718	1964+IL	China	II	40.2	19.9
PI068725	1964+IL	China	II	43.3	19.5
PI068728	1964+IL	China	II	42.9	19.4
PI068729	1964+IL	China	II	44	18.7
PI068732	1964+IL	China	II	44.2	20.3
PI068736	1964+IL	China	II	44.1	20.3
PI068741	1964+IL	China	II	39.7	21.9
PI068746	1964+IL	China	I	39.8	21.2
PI068761	1964+IL	China	II	38.8	22.5
PI068762	1964+IL	China	II	39	20.7
PI068763	1964+IL	China	II	37.9	21.5
PI068765	1964+IL	China	II	38.6	19.9
PI068770	1964+IL	China	I	37.2	20.5
PI068778	1964+IL	China	II	39.2	20.2
PI068788	1964+IL	China	II	35.3	21.9
PI068795	1964+IL	China	II	37	22.6
PI068815	1964+IL	China	II	37.2	21
PI069500	1964+IL	China	II	40.4	18.6
PI069501	1964+IL	China	II	37.3	21.8
PI069503	1964+IL	China	II	37.5	21.6
PI069507	1964+IL	China	I	36.9	21
PI069512	1964+IL	China	II	39.8	20.7
PI069532	1964+IL	China	II	40	21
PI069533	1964+IL	China	I	37.1	22.4
PI069991	1964+IL	China	II	36.9	22
PI069992	1964+IL	China	II	37	21.4
PI069996	1964+IL	China	II	38.4	21.7
PI070009	1964+IL	China	II	37.5	21.9
PI070016	1964+IL	China	I	37	21.3
PI070017	1964+IL	China	I	39.2	19.7
PI070021	1964+IL	China	II	35.8	22.6
PI070036	1964+IL	China	II	37.5	22.1
PI070077	1964+IL	China	II	37.5	20.7
PI070078	1964+IL	China	II	38.5	19.5
PI070084	1964+IL	China	II	39.2	20
PI070087	1964+IL	China	I	38.5	20.8
PI070089	1964+IL	China	II	36.9	22.2
PI070091	1964+IL	China	II	39.1	21.3
PI070228	1964+IL	China	II	38.4	20.6
PI070241	1964+IL	China	I	36.2	21.7
PI070242	1964+IL	China	II	37.6	19.8
PI070251	1964+IL	China	II	37.9	20.9
PI070456	1964+IL	China	II	35.1	21.5
PI070457	1964+IL	China	II	35.6	22.2
PI070458	1964+IL	China	II	39.2	20.5
PI070459	1964+IL	China	II	36.6	22.3
PI070460	1964+IL	China	II	38.6	20.1
PI070463	1964+IL	China	II	36.5	22.3
PI070473-1	1964+IL	China	I	39	19.4
PI070476	1964+IL	China	II	38.5	20.8
PI070478	1964+IL	China	II	36.2	22.1
PI070495	1964+IL	China	II	38.5	19.7
PI070503	1964+IL	China	II	36.3	21.8
PI070507	1964+IL	China	II	39.7	20.2
PI070516	1964+IL	China	II	38.2	20.4
PI070520	1964+IL	China	I	39.2	20
PI071161	1964+IL	China	I	37.4	22.2
PI071850	1964+IL	China	II	37.6	21.6
PI072328	1964+IL	China	II	38.5	20.2
PI072341	1964+IL	China	II	37.2	22.4
PI073585	1964+IL	China	II	38.7	21
PI073587	1964+IL	China	II	39.1	20.9
PI073772	1964+IL	China	II	38.8	20.2
PI073780	1964+IL	China	II	38.8	21.1
PI078242	1964+IL	Ukraine	I	37.7	21
PI078243	1964+IL	Ukraine	I	39.4	20.9
PI079586	1964+IL	China	II	38.5	17.4
PI079593	1964+IL	China	II	41	20.4
PI079596	1964+IL	China	II	40.5	20.6
PI079602	1964+IL	China	II	42.1	19.7
PI079613	1964+IL	China	II	37	22.2
PI079617	1964+IL	China	I	39.3	20.1
PI079695	1964+IL	China	II	37.1	22
PI079699	1964+IL	China	I	39.4	19.1
PI079703	1964+IL	China	II	36.8	21.7
PI079712	1964+IL	China	II	38.9	21.4
PI079737	1964+IL	China	II	41.9	19.6
PI079745	1964+IL	China	II	36	22.1
PI079746	1964+IL	China	II	38.3	21.1
PI079747	1964+IL	China	II	36.3	22.2
PI079761	1964+IL	China	II	38.3	20.7
PI079846	1964+IL	China	II	39	21.2
PI079848	1964+IL	China	II	35.9	23.3
PI079862-1	1964+IL	China	II	35.6	22.5
PI079863	1964+IL	China	II	38	20.6
PI079885	1964+IL	China	II	36.4	23.5
PI080469	1964+IL	Japan	II	38.4	21.5
PI080471	1964+IL	Japan	II	40.8	19.4
PI080494	1964+IL	Japan	II	37.6	19.6
PI080536	1964+IL	China	II	39.4	20.4
PI080671	1964+IL	Japan	II	38.1	21.8
PI081029N	1964+IL	Japan	II	36.8	22.7
PI081033	1964+IL	Japan	I	37.3	21.1
PI081035	1964+IL	Japan	II	39.4	20
PI081037-4	1964+IL	Japan	I	39.8	20.5
PI081763	1964+IL	China	II	41.2	14.7
PI081768	1964+IL	China	II	39.6	17
PI081770	1964+IL	China	II	40.2	16.2
PI081771	1964+IL	China	II	41.7	14.9
PI081773	1964+IL	Japan	II	41.2	14.2
PI081971	1964+IL	unknown	II	39.4	20.5
PI082183	1964+IL	South Korea	I	42.2	19.5
PI082184	1964+IL	South Korea	II	39.7	19.8
PI082263-2	1964+IL	South Korea	II	39	19.5
PI082263-3	1964+IL	South Korea	II	39.1	21.1
PI082532	1964+IL	North Korea	II	42.3	15.1
PI083945-3	1964+IL	Japan	I	36.8	21.4
PI084637	1964+IL	South Korea	II	41.2	20.1
PI084665	1964+IL	South Korea	II	41.2	19.4
PI084666-1	1964+IL	South Korea	II	44.2	18.9
PI084668-1	1964+IL	South Korea	II	41	20.3
PI084673-1	1964+IL	South Korea	II	39.7	19.8
PI084681	1964+IL	South Korea	II	39.9	20.9
PI084683	1964+IL	South Korea	II	43.5	19.3
PI084683A	1964+IL	South Korea	II	38.5	21.7
PI084686	1964+IL	South Korea	I	40.1	19.7
PI084810	1964+IL	South Korea	I	40.5	18.2
PI084896	1964+IL	South Korea	II	40.5	18.3
PI084921	1964+IL	Japan	II	37.1	21.4
PI084928	1964+IL	Japan	II	40.5	19.8
PI084954	1964+IL	South Korea	II	39.8	20.8
PI084964	1964+IL	Japan	I	37.1	21.1
PI084965	1964+IL	Japan	II	40.7	18.6
PI084992	1964+IL	Japan	II	39.8	17.6
PI085012	1964+IL	Japan	II	39.4	16.8
PI085014	1964+IL	Japan	II	39.9	17
PI085021	1964+IL	Japan	II	40.9	19.2
PI085340	1964+IL	South Korea	II	42.3	20
PI085492	1964+IL	South Korea	II	42.1	15.1
PI085508	1964+IL	South Korea	II	39.1	20.7
PI085625	1964+IL	South Korea	II	40.2	18.3
PI085671	1964+IL	China	II	39.9	20.2
PI086002	1964+IL	Japan	II	40.3	15.2
PI086021	1964+IL	Japan	I	35.4	20.9
PI086022	1964+IL	Japan	II	41.9	17.1
PI086023	1964+IL	Japan	II	39.6	18.6
PI086045	1964+IL	Japan	II	39.5	18.2
PI086050	1964+IL	Japan	II	38.5	20.5
PI086069	1964+IL	Japan	II	37	21
PI086089	1964+IL	Japan	II	35.8	22.8
PI086102	1964+IL	Japan	II	38.8	20
PI086112	1964+IL	Japan	II	38.6	18
PI086115	1964+IL	Japan	II	38.4	20.5
PI086122	1964+IL	Japan	II	38.8	20.3
PI086133	1964+IL	Japan	I	38.5	20.6
PI086410	1964+IL	Japan	I	39.4	20.5
PI086411	1964+IL	Japan	I	38	20.9
PI086416	1964+IL	Japan	I	38.7	20.2
PI086443	1964+IL	Japan	II	41	19.4
PI086454	1964+IL	Japan	II	36.9	21.7
PI086463	1964+IL	Japan	II	41	17
PI086737	1964+IL	Japan	I	40.4	18.8
PI086741	1964+IL	China	II	38.7	19.8
PI086878	1964+IL	China	II	38.7	21
PI086878-2	1964+IL	China	II	37.4	21.2
PI086972-1	1964+IL	South Korea	II	38.4	19.9
PI087065	1964+IL	South Korea	II	39.4	19.7
PI087524	1964+IL	China	II	37.2	20.5
PI087531	1964+IL	China	I	38.8	20.1
PI087619-1	1964+IL	North Korea	II	39.5	21
PI087631	1964+IL	Japan	II	38.5	20.1
PI088293	1964+IL	China	II	39.2	20.2
PI088293A	1964+IL	China	II	36.9	22.3
PI088294	1964+IL	China	II	38.8	20.9
PI088294-1	1964+IL	China	II	38.2	19.7
PI088295	1964+IL	China	I	40.4	21.1
PI088295-1	1964+IL	China	II	40.8	19.7
PI088296	1964+IL	China	II	37.5	22.1
PI088298	1964+IL	China	II	36.5	22.5
PI088301	1964+IL	China	II	38.3	20.8
PI088303	1964+IL	China	II	37.9	22.4
PI088304	1964+IL	China	II	39	20.5
PI088307	1964+IL	China	II	39.2	20.4
PI088308	1964+IL	China	II	38.5	20.3
PI088309	1964+IL	China	II	37.1	22
PI088311	1964+IL	China	II	37.9	20.6
PI088313	1964+IL	China	II	37.3	21.6
PI088351	1964+IL	China	II	37.9	22.1
PI088352	1964+IL	China	II	36.1	22.3
PI088355	1964+IL	China	II	37.8	20.5
PI088356	1964+IL	China	II	37.8	21.3
PI088357	1964+IL	China	II	36.5	20.5
PI088358	1964+IL	China	II	37.6	21.5
PI088442	1964+IL	China	II	41.3	20
PI088443	1964+IL	China	I	40.2	20.6
PI088455	1964+IL	China	II	38.3	20.6
PI088468	1964+IL	China	II	36.8	21.3
PI088479	1964+IL	China	II	35.7	22.4
PI088484	1964+IL	China	I	38.7	20.3
PI088495	1964+IL	China	II	37.4	21.3
PI088497	1964+IL	China	I	39.7	20.1
PI088777	1964+IL	China	II	36.7	22.3
PI088787	1964+IL	China	II	39	20.5
PI088797	1964+IL	China	I	39.6	19.2
PI088798	1964+IL	China	II	38.7	20.5
PI088803	1964+IL	China	II	36.4	21.5
PI088804	1964+IL	China	I	38.1	20.9
PI088805-2	1964+IL	China	I	38.5	20.9
PI088805-4	1964+IL	China	II	37.2	20.3
PI088810	1964+IL	North Korea	II	41.7	18.2
PI088825	1964+IL	Japan	II	37.8	20.1
PI088997	1964+IL	China	II	39.7	18.9
PI089000	1964+IL	China	II	38.7	21.2
PI089003-1	1964+IL	China	II	39.4	18.6
PI089004	1964+IL	China	II	37.9	21.9
PI089005-5	1964+IL	China	II	40.2	20.1
PI089006-2	1964+IL	China	II	39	19.8
PI089008	1964+IL	China	II	37.5	17.9
PI089012	1964+IL	China	II	38.2	20.9
PI089013	1964+IL	China	II	38	21.4
PI089014	1964+IL	China	II	40.1	19.1
PI089053	1964+IL	China	II	39.5	21.1
PI089055	1964+IL	China	I	40.3	19.8
PI089055-1	1964+IL	China	II	39.2	20.4
PI089056-3	1964+IL	China	I	37.6	20.6
PI089057	1964+IL	China	I	38	20.4
PI089058	1964+IL	China	I	39.9	20.2
PI089059	1964+IL	China	II	36.9	20.9
PI089060	1964+IL	China	I	38.1	21.1
PI089061-1	1964+IL	China	I	37.7	21.8
PI089063	1964+IL	China	II	38.2	19.4
PI089064	1964+IL	China	II	38.1	20.3
PI089065	1964+IL	China	II	37.7	21
PI089065-2	1964+IL	China	II	37.5	20.5
PI089070	1964+IL	China	II	39.7	20.2
PI089072	1964+IL	China	II	38	20.9
PI089073	1964+IL	China	II	39.9	19.5
PI089075	1964+IL	China	II	38	22.1
PI089138	1964+IL	North Korea	II	38.6	20.2
PI089153	1964+IL	North Korea	II	40.9	20.2
PI089154	1964+IL	North Korea	II	36.9	21.2
PI089154-1	1964+IL	North Korea	II	38.2	20.6
PI089156	1964+IL	North Korea	II	39.4	18.5
PI089167	1964+IL	China	II	39.8	19.7
PI089170	1964+IL	China	II	40.3	19.9
PI089171	1964+IL	China	II	38.8	20.9
PI090180	1964+IL	unknown	II	37.4	21.7
PI090560	1964+IL	China	II	38.1	21.8
PI090567	1964+IL	China	I	38.3	21.1
PI090570	1964+IL	China	II	38.5	20.5
PI090574	1964+IL	China	II	38.3	21.9
PI090575	1964+IL	China	II	37.4	20.8
PI091091	1964+IL	China	II	38.3	22.3
PI091102	1964+IL	China	II	37.5	19
PI091104	1964+IL	China	II	37	21.1
PI091107	1964+IL	China	II	37.1	22
PI091109	1964+IL	China	II	39	22.1
PI091110	1964+IL	China	I	40.3	20
PI091110-1	1964+IL	China	I	40.3	18
PI091115	1964+IL	China	II	36.8	22.2
PI091116	1964+IL	China	II	38.1	20.3
PI091119	1964+IL	China	II	38	19.9
PI091120	1964+IL	China	II	37.4	20.3
PI091120-2	1964+IL	China	II	39.3	21.3
PI091123	1964+IL	China	I	38.3	20.1
PI091124	1964+IL	China	II	37.3	21.2
PI091126	1964+IL	China	II	38.6	20
PI091129	1964+IL	China	II	39.5	20.1
PI091132-2	1964+IL	China	II	40.5	18.8
PI091138	1964+IL	China	II	41.7	17.8
PI091141	1964+IL	China	II	39.4	20.6
PI091144	1964+IL	China	II	39.4	21.4
PI091150	1964+IL	China	II	38.5	21.4
PI091156	1964+IL	China	II	38.1	20.4
PI091161	1964+IL	China	II	37	22.3
PI091164	1964+IL	China	II	37.1	21.2
PI091167	1964+IL	China	II	37.3	22
PI091171	1964+IL	China	II	35.7	21.3
PI091180	1964+IL	China	II	37.8	21.3
PI091557	1964+IL	China	II	37.7	21.9
PI091559	1964+IL	China	II	34.8	21.4
PI091725-3	1964+IL	Japan	II	39.2	18.9
PI091732-2	1964+IL	China	I	38.1	20.1
PI091733	1964+IL	China	I	38.4	19.6
PI092109	1964+IL	unknown	II	36.9	20.6
PI092460	1964+IL	Russia	II	37.2	20.5
PI092464	1964+IL	Russia	II	38.2	20.6
PI092465	1964+IL	Russia	II	38.1	21.7
PI092468	1964+IL	Russia	I	37.1	21.7
PI092469	1964+IL	Russia	I	39.1	20.8
PI092470	1964+IL	Russia	I	38.6	20.7
PI092561	1964+IL	China	II	38.7	20.1
PI092563	1964+IL	China	II	36.3	21.7
PI092565	1964+IL	China	I	38.3	19.8
PI092569	1964+IL	China	II	39	18.8
PI092570	1964+IL	China	II	38.5	20.8
PI092571	1964+IL	China	II	40.4	19.7
PI092572	1964+IL	China	II	38.2	20.4
PI092573	1964+IL	China	II	38.1	20.3
PI092576	1964+IL	China	II	37.5	21.1
PI092580	1964+IL	China	II	37.8	20.9
PI092582	1964+IL	China	II	38.5	21
PI092583	1964+IL	China	II	35.7	23.2
PI092589	1964+IL	China	II	35.8	22.8
PI092592	1964+IL	China	II	38.8	20.7
PI092595	1964+IL	China	II	38.1	22.3
PI092596	1964+IL	China	II	37.8	21.2
PI092598	1964+IL	China	II	36.1	23.4
PI092603	1964+IL	China	II	36.2	23.1
PI092607	1964+IL	China	II	36.1	21.9
PI092611	1964+IL	China	II	36.1	21.9
PI092625	1964+IL	China	I	38.5	20.9
PI092627	1964+IL	China	II	36.2	22.2
PI092629	1964+IL	China	II	37.5	21.5
PI092630	1964+IL	China	II	36.5	21
PI092633	1964+IL	China	II	38.5	21
PI092639	1964+IL	China	II	36.7	20.3
PI092649	1964+IL	China	I	38.3	21.4
PI092660	1964+IL	China	II	37.3	20.6
PI092661	1964+IL	China	II	39	21.4
PI092671	1964+IL	China	II	38.8	22.1
PI092677	1964+IL	China	II	41.2	20.5
PI092681	1964+IL	China	II	39.5	20.4
PI092683	1964+IL	China	II	38	21.2
PI092684	1964+IL	China	II	37.1	21.5
PI092687	1964+IL	China	II	37.7	20.8
PI092694	1964+IL	China	II	39	20.1
PI092696	1964+IL	China	II	38.5	21.3
PI092705	1964+IL	China	II	35.6	21.5
PI092706	1964+IL	China	I	39	19.2
PI092717	1964+IL	China	II	38.3	21.5
PI092719	1964+IL	China	II	38.5	20.6
PI092734	1964+IL	China	II	36.4	22.7
PI092748	1964+IL	unknown	II	38.2	20.1
PI093217	1964+IL	unknown	II	40.6	19.6
PI093559	1964+IL	China	II	38.6	21.3
PI093560	1964+IL	China	II	39.2	20.8
PI093565	1964+IL	China	II	38.2	21.5
PI096152	1964+IL	North Korea	I	38.8	20.1
PI096171	1964+IL	North Korea	II	39.7	17
PI096193	1964+IL	China	I	39.4	20.5
PI096195	1964+IL	China	II	40.9	19.7
PI096201	1964+IL	China	II	38.1	20.4
PI096549	1964+IL	North Korea	II	40.7	19.3
PI097605	1964+IL	unknown	II	39.9	20.5
PI103414	1964+IL	China	II	37.7	21.6
PI131531	1964+IL	Poland	I	38.3	20.4
PI132206	1964+IL	Netherlands	I	39.6	17.7
PI135589	1964+IL	China	II	39.1	15.5
PI135590	1964+IL	China	II	41	16
PI142491	1964+IL	China	I	39.9	19.8
PI153226	1964+IL	Belgium	II	38.9	20.3
PI153227	1964+IL	Belgium	I	36.8	21.1
PI153236	1964+IL	Belgium	I	39	20.4
PI153238	1964+IL	Belgium	I	38.8	20.2
PI153244	1964+IL	Germany	I	37.8	19.8
PI153247	1964+IL	Netherlands	I	39.5	20
PI153250	1964+IL	Belgium	I	37.7	20.7
PI153253	1964+IL	Belgium	I	38.4	20.6
PI153255	1964+IL	Belgium	I	36.9	20.8
PI153264	1964+IL	Belgium	II	37.5	19.9
PI153266	1964+IL	Germany	I	37.1	21
PI153280	1964+IL	France	II	36.9	17.6
PI153289	1964+IL	Belgium	II	37.9	17.3
PI153308	1964+IL	Belgium	I	37.6	20.5
PI153313	1964+IL	Germany	I	39	19.4
PI153315	1964+IL	France	I	38.9	19.4
PI153316	1964+IL	France	I	38.8	20
PI154195	1964+IL	Netherlands	II	37.5	21
PI171421	1964+IL	China	I	39	20.8
PI181532	1964+IL	Japan	I	38.4	20.4
PI181533	1964+IL	Japan	II	39	19.4
PI181536	1964+IL	Japan	I	38.5	18.2
PI181537	1964+IL	Japan	II	39.3	19.2
PI181538	1964+IL	Japan	I	39	19
PI181541	1964+IL	Japan	II	43.2	16.3
PI181548	1964+IL	Japan	II	38	18.7
PI181570	1964+IL	Japan	I	41.4	15.1
PI184042	1964+IL	Yugoslavia	I	37.2	20.4
PI184043	1964+IL	Yugoslavia	I	36.8	19.8
PI184044	1964+IL	Yugoslavia	I	37.1	21.5
PI184045	1964+IL	Yugoslavia	I	35.9	20.8
PI184046	1964+IL	Yugoslavia	I	39.7	20
PI189881	1964+IL	Hungary	I	37.4	19.4
PI189888	1964+IL	France	I	38.7	19.7
PI189890	1964+IL	France	I	36.9	20
PI189892	1964+IL	France	I	37	20.4
PI189896	1964+IL	Germany	I	38.7	22.6
PI189907	1964+IL	France	I	38.2	22.5
PI189911	1964+IL	France	I	38	22
PI189915	1964+IL	France	I	38.1	19.5
PI189916	1964+IL	China	I	38.2	20.2
PI189917	1964+IL	Germany	I	38	19.5
PI189918	1964+IL	France	I	37.5	20.5
PI189919	1964+IL	France	I	38.1	20.1
PI189921	1964+IL	France	I	39	20
PI189922	1964+IL	France	I	39.2	20.5
PI189924	1964+IL	France	I	38	18.7
PI189925	1964+IL	France	I	38.5	20
PI189929	1964+IL	France	II	38.3	21.8
PI189930	1964+IL	France	II	39	22.3
PI189931	1964+IL	France	II	39.3	20
PI189941	1964+IL	France	I	38.4	21.3
PI189962	1964+IL	France	I	37.6	20.9
PI189966	1964+IL	France	I	37.7	21.5
PI189967	1964+IL	France	I	37.2	20.4
PI189968	1964+IL	France	I	40.3	20.8
PI196150	1964+IL	Japan	II	39.2	17.6
PI196158	1964+IL	Japan	II	39.5	19.9
PI196159	1964+IL	Japan	I	38.7	20.6
PI196160	1964+IL	Japan	I	38.5	20.8
PI196161	1964+IL	Japan	II	38.1	20.1
PI196163	1964+IL	Japan	II	39	19.5
PI200479	1964+IL	Japan	II	39.9	17.2
PI200482	1964+IL	Japan	II	40.6	21.1
PI200508	1964+IL	Japan	I	39.2	17.5
PI200552	1964+IL	Japan	II	41.2	15.1
PI200592	1964+IL	China	II	38.7	20.3
PI200593	1964+IL	China	I	37.9	21.9
PI200594	1964+IL	China	I	39.9	21.3
PI200596	1964+IL	China	II	41.5	19.4
PI205085	1964+IL	Japan	I	37.1	13.7
PI205092	1964+IL	Japan	II	39.1	17.3
PI227321	1964+IL	Japan	II	40.8	19.1
PI227322	1964+IL	Japan	I	39.6	21.1
PI227324	1964+IL	Japan	II	36.9	21.9
PI227325	1964+IL	Japan	I	39.8	20.5
PI227329	1964+IL	Japan	I	37.1	22
PI227331	1964+IL	Japan	I	40.3	19.8
PI227333	1964+IL	Japan	II	38.8	22.2
PI227334	1964+IL	Japan	II	37.9	22.5
PI227558	1964+IL	Japan	II	40.1	18.3
PI227684	1964+IL	Japan	II	40.3	17.5
PI229328	1964+IL	Japan	I	41.7	16.5
PI229331	1964+IL	Japan	II	41.2	16.5
PI229354	1964+IL	Japan	I	40.6	21.1
PI232989	1964+IL	China	II	40.5	19.7
PI232991	1964+IL	China	II	39.8	15.5
PI238922	1964+IL	Germany	II	40.6	19.3
PI238930	1964+IL	Japan	II	39.5	18
PI248396	1964+IL	Yugoslavia	II	38.5	21.9
PI248397	1964+IL	Yugoslavia	I	37.5	19.5
PI248398	1964+IL	United States	II	39.1	20.3
PI248400	1964+IL	Yugoslavia	I	37.2	19.7
PI248406	1964+IL	Yugoslavia	I	39.6	19.6
PI248407	1964+IL	Yugoslavia	I	37.5	19.5
PI248409	1964+IL	Yugoslavia	I	38.2	18
PI248509A	1964+IL	China	I	37.4	21.4
PI250844	1964+IL	Iran	I	38.5	20.8
PI251585	1964+IL	Bulgaria	I	37.1	19.8
PI251586	1964+IL	Bosnia and Herzegovina	I	39.3	20.4
PI253650A	1964+IL	China	II	36.7	19.9
PI253650B	1964+IL	China	II	37.1	20.6
PI253652C	1964+IL	China	I	37.1	21.5
PI253652D	1964+IL	China	I	37.6	21.5
PI253653C	1964+IL	China	I	37.1	21.1
PI253653D	1964+IL	China	I	36.7	22.1
PI253658A	1964+IL	China	I	36.9	21
PI253658B	1964+IL	China	I	36.7	21.9
PI253658C	1964+IL	China	I	37.1	20.1
PI261472	1964+IL	Japan	II	37.1	20.8
PI261474	1964+IL	China	II	36.9	21.4
PI266085A	1964+IL	China	II	36.1	22.4
PI266085B	1964+IL	China	II	36.9	19.8
PI266085C	1964+IL	China	II	37.4	22
PI266806A	1964+IL	China	II	36.9	20.3
PI266806B	1964+IL	China	II	36.8	22.8
PI266807A	1964+IL	China	II	36.9	20.3
PI266807B	1964+IL	China	II	37.8	21.5
PI266807C	1964+IL	China	I	39.8	20.2
FC002108	1966+IL	China	III	42.3	20.4
FC002109	1966+IL	China	III	41.9	20.4
FC003548	1966+IL	unknown	IV	40	19.2
FC003654-1	1966+IL	China	IV	42.5	19.1
FC003654N	1966+IL	China	III	42.9	19.3
FC004002B	1966+IL	unknown	III	40.9	21.2
FC004002N	1966+IL	unknown	III	41.9	20.9
FC004007B	1966+IL	unknown	III	44.1	19.4
FC019976-1	1966+IL	Japan	IV	43.2	18.9
FC019976-2	1966+IL	Japan	IV	43.2	18.3
FC019979-1	1966+IL	Japan	IV	43	19.1
FC019979-2	1966+IL	Japan	III	43.1	17.8
FC019979-3	1966+IL	Japan	IV	41.3	19.8
FC019979-4	1966+IL	Japan	IV	43.3	18.5
FC019979-5	1966+IL	Japan	IV	41.6	19.9
FC019979-6	1966+IL	Japan	IV	42	20.4
FC019979-7	1966+IL	Japan	IV	43	17.4
FC029333	1966+IL	unknown	III	40.9	20.4
FC031557	1966+IL	unknown	IV	42.9	18.4
FC031571	1966+IL	China	III	42.8	19.2
FC031572-3	1966+IL	China	III	41.4	19.9
FC031579	1966+IL	unknown	III	42.9	19.7
FC031678	1966+IL	unknown	III	40.2	21.9
FC031684	1966+IL	unknown	III	40.2	22.5
FC031685	1966+IL	unknown	IV	40.1	21.5
FC031697	1966+IL	Costa Rica	IV	40.8	20.4
FC031702	1966+IL	unknown	IV	40	21.4
FC031715	1966+IL	unknown	IV	40.5	20.2
FC031946	1966+IL	unknown	IV	41.5	18.8
FC033243	1966+IL	unknown	IV	39.8	21.4
PI019986	1966+IL	Japan	IV	41	19.2
PI054591	1966+IL	China	III	41.5	19.8
PI054592	1966+IL	China	III	41.1	21
PI054600	1966+IL	China	IV	42	19.3
PI054606-1	1966+IL	China	IV	42.9	19.3
PI054606-2	1966+IL	China	IV	42.7	20.9
PI054608-2	1966+IL	China	III	42.7	19.2
PI054608-3	1966+IL	China	III	39.5	20.9
PI054608-4	1966+IL	China	IV	42.4	19.4
PI054608-5	1966+IL	China	III	42.2	21.1
PI054609	1966+IL	China	III	43.9	19.3
PI054610-1	1966+IL	China	III	43.1	20.7
PI054610-4	1966+IL	China	IV	42.9	19.7
PI054613	1966+IL	China	III	44.1	19.9
PI054614	1966+IL	China	IV	44	20.1
PI054615	1966+IL	China	III	43	20.4
PI054615-1	1966+IL	China	III	44.4	19
PI054615-2	1966+IL	China	IV	40.3	19.7
PI054617	1966+IL	China	IV	43.2	19.6
PI054618	1966+IL	China	III	41	19.9
PI054620	1966+IL	China	III	43.9	20.5
PI054620-2	1966+IL	China	III	42.4	20.1
PI055887	1966+IL	unknown	IV	41.5	19.2
PI056563	1966+IL	unknown	IV	44.5	19.9
PI057334	1966+IL	China	III	41.9	21.1
PI058955	1966+IL	China	IV	41.1	20.6
PI059849	1966+IL	Japan	IV	45.5	16.4
PI060269-2	1966+IL	South Korea	IV	43.1	19.4
PI060272	1966+IL	China	III	42.2	19.1
PI060296-2	1966+IL	China	III	43.8	18.7
PI060970	1966+IL	China	IV	43.8	18.4
PI061940	1966+IL	China	III	42.3	21.4
PI061944	1966+IL	China	IV	41.6	18.5
PI061947	1966+IL	China	IV	41.6	19.1
PI062199	1966+IL	China	IV	43.1	18.5
PI062202	1966+IL	China	III	40.3	19.9
PI062202-2	1966+IL	China	IV	42.6	18.8
PI062483	1966+IL	China	III	43.9	20.5
PI063468	1966+IL	China	IV	43.3	19.7
PI063945	1966+IL	China	IV	42.7	19.8
PI064747	1966+IL	Japan	IV	42.3	20.7
PI065379	1966+IL	China	III	40.9	21.4
PI068011	1966+IL	China	IV	42	21.7
PI068398	1966+IL	unknown	III	41.4	19.8
PI068423	1966+IL	China	III	43.7	20.7
PI068449	1966+IL	China	IV	42.8	18.5
PI068470	1966+IL	China	III	43.3	20.2
PI068479	1966+IL	China	III	40.4	21.9
PI068483	1966+IL	China	III	44.7	18.5
PI068494	1966+IL	China	III	42.2	20.1
PI068521-1	1966+IL	China	III	42.3	21.3
PI068523	1966+IL	China	III	42.3	19.3
PI068528	1966+IL	China	III	40.8	20.9
PI068530-2	1966+IL	China	III	40.7	20.9
PI068533-1	1966+IL	China	III	44	19.7
PI068533-2	1966+IL	China	III	42.5	18.4
PI068535	1966+IL	China	III	41.5	19.7
PI068560	1966+IL	China	III	41.7	21.7
PI068599	1966+IL	China	III	43.5	20
PI068604-1	1966+IL	China	III	42.5	19.8
PI068621	1966+IL	China	III	42.6	19.1
PI068644	1966+IL	China	IV	41.5	20.3
PI068648	1966+IL	China	III	42.7	19.5
PI068679	1966+IL	China	III	44	20.2
PI068679-2	1966+IL	China	IV	41.5	18.4
PI068692	1966+IL	China	IV	40.1	20
PI068692-2	1966+IL	China	III	40.9	20.9
PI068701	1966+IL	China	III	40.2	21.9
PI068710	1966+IL	China	III	41.7	19.6
PI068731	1966+IL	China	III	42.2	20.4
PI068732-1	1966+IL	China	III	41.6	20.2
PI068748-1	1966+IL	China	III	43.1	20.5
PI068756	1966+IL	China	III	42	20.5
PI068759	1966+IL	China	III	43	20.2
PI068761-3	1966+IL	China	III	42.1	19.9
PI068768	1966+IL	China	IV	43.1	19.9
PI068806	1966+IL	China	III	43.3	20.4
PI069507-1	1966+IL	China	IV	41.3	19.9
PI069515	1966+IL	China	III	42.8	20.3
PI069993	1966+IL	China	III	44.3	20.2
PI069995	1966+IL	China	III	45.1	20.2
PI070001	1966+IL	China	III	44.3	19.6
PI070013	1966+IL	China	IV	42.2	19.9
PI070014	1966+IL	China	III	41.8	20.2
PI070019	1966+IL	China	III	39.8	21.8
PI070023	1966+IL	China	III	42.8	19.3
PI070076	1966+IL	China	III	40.9	20
PI070080	1966+IL	China	III	42.8	19.6
PI070188	1966+IL	China	III	43.4	19.2
PI070189	1966+IL	China	III	43.3	20.2
PI070192	1966+IL	China	III	42.3	21.1
PI070199	1966+IL	China	III	41	21.3
PI070201	1966+IL	China	III	43.2	20.2
PI070202	1966+IL	China	III	44.7	18.7
PI070212	1966+IL	China	III	43.4	20.2
PI070213	1966+IL	China	III	43.3	20.9
PI070229	1966+IL	China	IV	44	19
PI070243	1966+IL	China	IV	44.5	19
PI070247	1966+IL	China	III	43.2	20.1
PI070253	1966+IL	China	III	43	21.4
PI070462	1966+IL	China	III	42.5	20.5
PI070466-3	1966+IL	China	IV	43.9	19.9
PI070466-4	1966+IL	China	III	42.5	21.5
PI070467	1966+IL	China	IV	41.3	20.1
PI070469	1966+IL	China	III	41.2	20.8
PI070469-1	1966+IL	China	III	42.4	20.2
PI070470	1966+IL	China	III	40.9	21.9
PI070471	1966+IL	China	III	42.3	19.6
PI070473	1966+IL	China	III	45.4	19
PI070490	1966+IL	China	IV	42.6	19.4
PI070500	1966+IL	China	III	41.1	21.4
PI070501	1966+IL	China	III	44.6	18.3
PI070515	1966+IL	China	III	43.6	19.8
PI070519	1966+IL	China	III	42.2	20
PI070528	1966+IL	China	III	43.1	19.2
PI070541	1966+IL	China	III	42.2	20.7
PI070559	1966+IL	China	III	42.9	20.2
PI070566	1966+IL	China	III	46.2	19.1
PI071444	1966+IL	China	IV	47.7	16.4
PI071461	1966+IL	China	III	45.9	18.8
PI071463	1966+IL	China	IV	44	18.4
PI071506	1966+IL	China	IV	43.2	19.3
PI071845	1966+IL	China	III	44.6	20.4
PI071850-1	1966+IL	China	III	44	21.1
PI072227	1966+IL	China	IV	47.6	17.5
PI072232	1966+IL	China	III	44	18.4
PI079620	1966+IL	China	III	44.6	19.4
PI079627	1966+IL	China	III	42.8	20
PI079628	1966+IL	China	III	43.7	19.4
PI079692	1966+IL	China	III	43.3	20
PI079696	1966+IL	China	IV	40.6	19.3
PI079726	1966+IL	China	III	42	21.9
PI079732-3	1966+IL	China	IV	44.7	18.7
PI079732-4	1966+IL	China	IV	44.3	18.6
PI079743	1966+IL	China	IV	39.3	20.3
PI079760	1966+IL	China	III	42.9	20.3
PI079797	1966+IL	China	III	41.7	21.2
PI079825-1	1966+IL	China	IV	40.6	20.2
PI079835	1966+IL	China	III	41.9	22.1
PI079848-1	1966+IL	China	III	42.7	20
PI079870-2	1966+IL	China	III	43	20.4
PI079870-4	1966+IL	China	IV	41.2	20.9
PI079870-6	1966+IL	China	IV	40.2	19.4
PI079872	1966+IL	China	III	42.7	20.3
PI079874	1966+IL	China	III	40.6	21.9
PI079874-1	1966+IL	China	III	40.4	20.9
PI080459	1966+IL	Japan	III	44.5	18.7
PI080461	1966+IL	Japan	III	39.4	23.2
PI080466-1	1966+IL	Japan	III	40.2	20.2
PI080466-2	1966+IL	Japan	IV	47.2	18.9
PI080470	1966+IL	Japan	III	41.1	21.7
PI080471-1	1966+IL	Japan	III	44.3	20.1
PI080473	1966+IL	Japan	IV	43.9	18.9
PI080479	1966+IL	Japan	IV	41	21
PI080480	1966+IL	Japan	III	40.6	22.3
PI080481	1966+IL	Japan	III	44.2	19.9
PI080488	1966+IL	Japan	IV	44	19.2
PI080498-1	1966+IL	Japan	IV	43.2	18.8
PI080822	1966+IL	China	III	44	19.9
PI080825	1966+IL	Japan	III	43.5	19.4
PI080828-1	1966+IL	Japan	IV	44	20.1
PI080828-2	1966+IL	Japan	IV	42.5	19.2
PI080831	1966+IL	China	III	41.9	22.2
PI080834-1	1966+IL	Japan	IV	41.4	20.3
PI080834-2	1966+IL	Japan	IV	41	21.9
PI080837	1966+IL	Japan	IV	42.4	19
PI080841	1966+IL	Japan	III	43.1	20.2
PI080844-2	1966+IL	Japan	III	43.2	19.2
PI080844-3	1966+IL	Japan	III	45.1	19.4
PI080845-1	1966+IL	Japan	III	42.6	19.5
PI080845-2	1966+IL	Japan	III	40.8	20.5
PI080847-1	1966+IL	Japan	III	43.7	19.9
PI080847-2	1966+IL	Japan	IV	42.9	19.8
PI081023	1966+IL	Japan	IV	42.2	19.4
PI081029-1	1966+IL	Japan	IV	42.2	21.5
PI081030	1966+IL	Japan	IV	42	20.2
PI081031-2	1966+IL	Japan	III	42.7	21.2
PI081034-1	1966+IL	Japan	IV	41.8	20.1
PI081034-2	1966+IL	Japan	IV	42.9	19.5
PI081037-1	1966+IL	Japan	IV	45.5	18.5
PI081037-2	1966+IL	Japan	III	43.3	20.8
PI081037-5	1966+IL	Japan	IV	44.5	19.2
PI081041	1966+IL	Japan	III	42.8	19.9
PI081042-1	1966+IL	Japan	IV	41.2	19.9
PI081042-2	1966+IL	Japan	IV	42.2	19.5
PI081044-1	1966+IL	Japan	III	40.6	22.2
PI081044-2	1966+IL	Japan	III	45.8	18.9
PI081761	1966+IL	Japan	III	41.9	21.5
PI081764	1966+IL	China	IV	40.8	16.9
PI081777	1966+IL	Japan	IV	42.6	19
PI081780	1966+IL	Japan	III	44.3	18.9
PI082210	1966+IL	South Korea	IV	42.9	19.1
PI082218	1966+IL	South Korea	IV	42.3	20.3
PI082246	1966+IL	South Korea	IV	43.1	18.4
PI082259	1966+IL	South Korea	IV	43.2	19.9
PI082264	1966+IL	South Korea	IV	44.1	15.4
PI082291	1966+IL	South Korea	IV	45	16.7
PI082295	1966+IL	South Korea	IV	45.1	19.2
PI082296	1966+IL	South Korea	IV	42.9	20.1
PI082302	1966+IL	South Korea	III	45.3	17.6
PI082307	1966+IL	South Korea	IV	44	19.1
PI082312N	1966+IL	South Korea	IV	41.7	20.7
PI082315	1966+IL	South Korea	IV	42.4	20.1
PI082325	1966+IL	South Korea	IV	42	19.8
PI082326	1966+IL	South Korea	IV	44.5	19.6
PI082509	1966+IL	North Korea	IV	44.6	19.3
PI082527	1966+IL	North Korea	IV	43	18.1
PI082534	1966+IL	Korea	IV	43	19.2
PI082544	1966+IL	North Korea	IV	41.9	19.6
PI082554	1966+IL	South Korea	IV	47.5	16.9
PI082555	1966+IL	South Korea	IV	41.5	20
PI082558	1966+IL	South Korea	IV	42.9	19.1
PI083853	1966+IL	North Korea	IV	44.1	19.6
PI083858	1966+IL	North Korea	IV	41.3	20.7
PI083881A	1966+IL	North Korea	IV	44.4	17.3
PI083889	1966+IL	South Korea	IV	43	19.5
PI083891	1966+IL	South Korea	IV	43.8	19.1
PI083892	1966+IL	South Korea	IV	40.2	18.7
PI083893	1966+IL	South Korea	IV	41.3	19.4
PI083915	1966+IL	South Korea	IV	42.4	19.3
PI083923	1966+IL	Japan	IV	43.5	19.5
PI083925	1966+IL	Japan	IV	41.1	20.8
PI083940	1966+IL	South Korea	III	42.3	20.7
PI083944	1966+IL	South Korea	IV	43.4	19.8
PI083945-1	1966+IL	Japan	III	44.4	18.8
PI083946	1966+IL	South Korea	IV	43.1	19.5
PI084509	1966+IL	unknown	III	42.5	20
PI084578	1966+IL	South Korea	III	42	21
PI084579	1966+IL	South Korea	III	42.1	21.1
PI084594	1966+IL	South Korea	IV	39.7	19.9
PI084610	1966+IL	South Korea	III	41.8	19.1
PI084619	1966+IL	South Korea	III	44.2	19.9
PI084628	1966+IL	South Korea	IV	40.5	19.8
PI084631	1966+IL	South Korea	III	41.4	19.8
PI084632	1966+IL	South Korea	IV	42.5	18.5
PI084633	1966+IL	South Korea	IV	45.6	18.5
PI084639	1966+IL	South Korea	IV	43.1	18.3
PI084644	1966+IL	South Korea	III	42.3	21.6
PI084646	1966+IL	South Korea	III	43	20.2
PI084646-2	1966+IL	South Korea	IV	40.8	19.4
PI084656	1966+IL	South Korea	III	42.4	21.7
PI084657	1966+IL	South Korea	III	44.2	18.8
PI084660	1966+IL	South Korea	IV	43.2	16.9
PI084662	1966+IL	South Korea	III	42.8	20.3
PI084664	1966+IL	South Korea	IV	42	18.7
PI084666	1966+IL	South Korea	III	43.7	19.5
PI084669N	1966+IL	South Korea	IV	41.4	21
PI084679	1966+IL	South Korea	IV	43.3	18.5
PI084680	1966+IL	South Korea	III	41.6	21.6
PI084682	1966+IL	South Korea	III	45	19
PI084713	1966+IL	South Korea	IV	43.9	17.9
PI084724	1966+IL	South Korea	IV	42.5	18.7
PI084742	1966+IL	South Korea	IV	42.2	18.2
PI084757	1966+IL	South Korea	III	42.4	20.5
PI084908-1	1966+IL	North Korea	IV	43.7	18
PI084908-2	1966+IL	North Korea	III	43.8	19.1
PI084912	1966+IL	Japan	IV	43.1	18.6
PI084914	1966+IL	Japan	III	41.6	20.4
PI084939	1966+IL	South Korea	IV	43.8	19.8
PI084944	1966+IL	South Korea	IV	42.7	18.8
PI084946-1	1966+IL	South Korea	IV	43	20.6
PI084946-2	1966+IL	South Korea	IV	42.9	20.4
PI084957	1966+IL	Japan	III	43.8	19.9
PI084957-1	1966+IL	Japan	III	42.3	19.6
PI084959	1966+IL	Japan	IV	41.7	18.5
PI084960	1966+IL	Japan	IV	43.6	18.7
PI084970	1966+IL	Japan	III	43.1	18.6
PI084973	1966+IL	Japan	III	43.3	19.2
PI084976	1966+IL	Japan	III	43.7	17.9
PI084979	1966+IL	Japan	III	44	18.7
PI084985	1966+IL	Japan	IV	40.4	20.3
PI084987	1966+IL	Japan	III	41.4	19.1
PI084987A	1966+IL	Japan	III	43.1	18.7
PI085009-2	1966+IL	Japan	III	42.4	18.8
PI085019	1966+IL	Japan	III	45.6	17.5
PI085355	1966+IL	South Korea	IV	43.2	19.8
PI085356	1966+IL	South Korea	III	40.7	21.4
PI085407	1966+IL	South Korea	IV	40.7	20.1
PI085420	1966+IL	South Korea	IV	41.9	17.5
PI085420-1	1966+IL	South Korea	IV	42.1	19.6
PI085424	1966+IL	South Korea	IV	45.1	17.8
PI085437	1966+IL	South Korea	III	44.2	19.5
PI085441	1966+IL	South Korea	IV	43	19.8
PI085456	1966+IL	South Korea	III	41.9	20.1
PI085469	1966+IL	South Korea	IV	44	18.7
PI085505	1966+IL	South Korea	IV	44.3	17.5
PI085506	1966+IL	South Korea	IV	41.8	19.6
PI085519	1966+IL	South Korea	IV	43	19.4
PI085550	1966+IL	South Korea	IV	42.5	19.7
PI085559	1966+IL	South Korea	III	43	20.4
PI085590	1966+IL	South Korea	IV	42.5	19.7
PI085619	1966+IL	South Korea	IV	40	18.6
PI085624	1966+IL	South Korea	IV	42.1	19.3
PI085626	1966+IL	South Korea	IV	42.1	18.6
PI085630	1966+IL	South Korea	III	41.9	20.1
PI085658	1966+IL	South Korea	IV	41.6	19.5
PI085665	1966+IL	Japan	III	42.6	20.2
PI085666	1966+IL	Japan	III	42.7	20.3
PI085668	1966+IL	China	III	43.4	20
PI086006	1966+IL	Japan	III	43.8	16.7
PI086007	1966+IL	Japan	IV	41.9	19.5
PI086024	1966+IL	Japan	III	46.2	18.2
PI086026-1	1966+IL	Japan	III	44.5	19.1
PI086027	1966+IL	Japan	III	43.9	19.7
PI086028	1966+IL	Japan	III	41.7	20.5
PI086029	1966+IL	Japan	III	42.7	19.9
PI086032	1966+IL	Japan	III	40.8	19.6
PI086046	1966+IL	Japan	II	42.6	14.9
PI086053	1966+IL	Japan	III	43.2	18.7
PI086060	1966+IL	Japan	IV	43	18.2
PI086062	1966+IL	Japan	IV	42	19.2
PI086063	1966+IL	Japan	III	42.8	20.3
PI086071	1966+IL	Japan	III	45.3	18.2
PI086073	1966+IL	Japan	III	42.3	21.6
PI086075	1966+IL	Japan	III	41.8	19.6
PI086078-1	1966+IL	Japan	IV	42.5	20.5
PI086081	1966+IL	Japan	III	41.1	19.1
PI086091-1	1966+IL	Japan	IV	43.2	19.1
PI086109B	1966+IL	Japan	IV	45	19.2
PI086112-1	1966+IL	Japan	IV	40.8	20.1
PI086114	1966+IL	Japan	III	41.7	20.7
PI086116	1966+IL	Japan	III	41.8	20.4
PI086134-1	1966+IL	Japan	IV	42.5	18.5
PI086134-2	1966+IL	Japan	IV	43.7	18.3
PI086134-3	1966+IL	Japan	III	44.3	20.2
PI086134-4	1966+IL	Japan	IV	44.2	20.1
PI086138R	1966+IL	Japan	IV	43.9	18.3
PI086145	1966+IL	Japan	III	41.7	19.1
PI086146	1966+IL	Japan	III	42.5	19.2
PI086150	1966+IL	Japan	IV	43.4	18.5
PI086153	1966+IL	Japan	III	41.2	21.7
PI086154	1966+IL	Japan	III	43.1	19.2
PI086301	1966+IL	unknown	III	41.6	21
PI086425	1966+IL	Japan	III	44.2	16.7
PI086445	1966+IL	Japan	III	46.5	19.6
PI086449	1966+IL	Japan	III	43.2	21.3
PI086449-0	1966+IL	Japan	III	43.3	21
PI086449-2	1966+IL	Japan	III	41.5	21.9
PI086452	1966+IL	Japan	III	43.8	16.9
PI086456	1966+IL	Japan	III	41.7	22.1
PI086457	1966+IL	Japan	III	40.4	19.2
PI086457-1	1966+IL	Japan	IV	40.9	19.1
PI086469	1966+IL	Japan	III	41.8	18.8
PI086482-1	1966+IL	Japan	III	42.1	20.2
PI086490-2	1966+IL	Japan	III	45.6	18.5
PI086490-3	1966+IL	Japan	IV	43.9	19.5
PI086491	1966+IL	Japan	IV	42	20.4
PI086502	1966+IL	Japan	III	41.9	22.3
PI086504	1966+IL	Japan	IV	44.3	18.2
PI086510	1966+IL	Japan	III	43.6	18.7
PI086740	1966+IL	North Korea	IV	43	18.6
PI086903-3	1966+IL	South Korea	IV	41.4	19.2
PI086903-4	1966+IL	South Korea	III	47.1	17.8
PI086904-1	1966+IL	South Korea	IV	41	18.5
PI086908	1966+IL	South Korea	IV	41.1	18.9
PI086972-2	1966+IL	South Korea	IV	40.5	18.9
PI086978	1966+IL	South Korea	IV	41.1	20.3
PI087005	1966+IL	South Korea	IV	41.2	18.5
PI087011	1966+IL	South Korea	IV	40.4	18.9
PI087013	1966+IL	South Korea	IV	39.3	19.4
PI087026	1966+IL	South Korea	III	44	18.5
PI087029	1966+IL	South Korea	IV	40.7	19.1
PI087047	1966+IL	South Korea	IV	43	19
PI087074	1966+IL	South Korea	IV	44	19.1
PI087165	1966+IL	unknown	III	42	19.5
PI087167	1966+IL	unknown	III	43.9	19.5
PI087457	1966+IL	unknown	IV	40.6	19.1
PI087465-2	1966+IL	unknown	III	40.5	20.3
PI087525	1966+IL	Japan	IV	44.2	18.1
PI087530	1966+IL	Korea	IV	43.2	20
PI087561	1966+IL	North Korea	IV	41.3	18.3
PI087571	1966+IL	North Korea	IV	41.4	18.9
PI087574	1966+IL	North Korea	III	43.9	20.5
PI087588	1966+IL	North Korea	IV	41.7	20.1
PI087600-1	1966+IL	North Korea	III	43.8	18.9
PI087600-2	1966+IL	North Korea	IV	44	18.8
PI087606	1966+IL	North Korea	IV	44.1	18.5
PI087614	1966+IL	North Korea	III	43.1	19.8
PI087615	1966+IL	North Korea	III	40.8	20.6
PI087617	1966+IL	North Korea	III	42.5	21
PI087618	1966+IL	North Korea	III	45.5	18.1
PI087619	1966+IL	North Korea	III	42	21
PI087620	1966+IL	North Korea	III	42.5	19.9
PI087620-1	1966+IL	North Korea	IV	39.9	21
PI087622	1966+IL	Japan	IV	40.8	18.9
PI087623	1966+IL	Japan	IV	39.9	18.6
PI087630	1966+IL	Japan	III	43.1	17.2
PI087631-3	1966+IL	Japan	IV	46.8	18.6
PI087632	1966+IL	Japan	IV	40.9	20.6
PI087634	1966+IL	Japan	III	41.5	20.6
PI088282	1966+IL	China	III	41.5	18.2
PI088289	1966+IL	China	III	41.3	20
PI088290	1966+IL	China	III	39.8	20.4
PI088291	1966+IL	China	III	44.4	20
PI088297	1966+IL	China	III	41.5	21.5
PI088300	1966+IL	China	IV	42.3	20.2
PI088302-1	1966+IL	China	IV	42.1	20.6
PI088302-2	1966+IL	China	IV	44.5	21.3
PI088303-1	1966+IL	China	III	42.2	21.5
PI088305	1966+IL	China	III	40.3	21
PI088306	1966+IL	China	III	41.9	21.9
PI088306-1	1966+IL	China	III	41.7	21.4
PI088310	1966+IL	China	III	42.1	21.4
PI088312	1966+IL	China	III	40.3	21.3
PI088349	1966+IL	China	III	41.2	22.3
PI088350	1966+IL	China	III	41.9	22.6
PI088353	1966+IL	China	III	41.2	20.4
PI088354	1966+IL	China	III	39.1	22.3
PI088359	1966+IL	China	III	39.2	22.6
PI088444	1966+IL	China	IV	40.3	19.7
PI088445	1966+IL	China	III	40.6	20.3
PI088447	1966+IL	China	III	40.1	20.6
PI088447-3	1966+IL	China	III	41.7	21
PI088448	1966+IL	China	III	41.5	20.3
PI088452	1966+IL	China	IV	40.5	20.7
PI088458	1966+IL	China	IV	40	18.7
PI088459	1966+IL	China	IV	41.3	21.6
PI088466	1966+IL	China	III	41.6	20.3
PI088486	1966+IL	China	III	43.5	19.1
PI088490-1	1966+IL	China	III	43.7	19.8
PI088490-2	1966+IL	China	IV	42.4	19.4
PI088491	1966+IL	China	IV	41.8	19.3
PI088492	1966+IL	China	III	41.1	20.5
PI088499	1966+IL	China	IV	41.3	19.5
PI088502	1966+IL	China	III	42.1	19.2
PI088780	1966+IL	China	III	42.6	20.5
PI088782	1966+IL	China	III	45.1	18.1
PI088783	1966+IL	China	III	43.1	19.9
PI088789	1966+IL	China	III	42.5	19.3
PI088790	1966+IL	China	III	43.2	20.1
PI088793	1966+IL	China	IV	43.9	18.6
PI088799	1966+IL	China	III	41.5	21
PI088803-1	1966+IL	China	III	42.8	19.6
PI088806	1966+IL	China	III	41.6	20.5
PI088809	1966+IL	North Korea	III	41.9	20.5
PI088811	1966+IL	North Korea	IV	43.5	19.1
PI088815	1966+IL	North Korea	III	42.5	19.8
PI088816	1966+IL	North Korea	IV	42.1	18.7
PI088818	1966+IL	China	III	42.3	19.6
PI088820N	1966+IL	North Korea	IV	42.1	19.1
PI088826	1966+IL	Japan	III	42.4	18.6
PI088886	1966+IL	unknown	III	43.1	20.7
PI088965	1966+IL	unknown	III	43.7	19.2
PI088998-1	1966+IL	China	III	43.1	20.5
PI088998-2	1966+IL	China	III	43.6	20.1
PI089002	1966+IL	China	III	39.8	22.9
PI089002-2	1966+IL	China	III	42.2	21.6
PI089003-2	1966+IL	China	III	40.5	19.5
PI089005-4	1966+IL	China	III	43.8	21
PI089006	1966+IL	China	III	42.6	19.8
PI089007	1966+IL	China	III	40.3	20.2
PI089009	1966+IL	China	III	40.1	21.7
PI089009-2	1966+IL	China	III	43.1	20.7
PI089010	1966+IL	China	IV	42.3	20.2
PI089012-1	1966+IL	China	III	44.2	20.2
PI089056-2	1966+IL	China	IV	43.1	18.9
PI089061-2	1966+IL	China	III	39.8	19.9
PI089061-3	1966+IL	China	IV	40.4	21
PI089061N	1966+IL	China	III	42.6	20.1
PI089066	1966+IL	China	III	45.2	17.5
PI089067	1966+IL	China	III	42.6	20.1
PI089074	1966+IL	China	IV	42.6	18.7
PI089117	1966+IL	unknown	III	41.4	21.5
PI089128	1966+IL	Japan	IV	41.2	21.4
PI089130	1966+IL	North Korea	III	40.6	22.4
PI089133	1966+IL	North Korea	III	41.4	20.4
PI089143	1966+IL	North Korea	III	44.6	19.8
PI089146	1966+IL	North Korea	III	43.2	19.1
PI089150	1966+IL	North Korea	III	42.9	20.8
PI089152	1966+IL	North Korea	III	39.7	21.8
PI089154-2	1966+IL	North Korea	IV	40.3	20.5
PI089162	1966+IL	North Korea	III	43.1	21.4
PI089168	1966+IL	China	III	43.1	20.4
PI089471	1966+IL	unknown	IV	42.9	20.4
PI089769	1966+IL	China	IV	40.3	20.5
PI089773	1966+IL	China	III	43.1	18.7
PI089784	1966+IL	China	III	41.6	19.1
PI090138	1966+IL	unknown	IV	42.9	19.6
PI090220	1966+IL	North Korea	IV	41.9	19.7
PI090221	1966+IL	North Korea	IV	40.9	19.9
PI090233	1966+IL	North Korea	IV	43.7	18.2
PI090241	1966+IL	North Korea	IV	44	18.2
PI090245	1966+IL	North Korea	IV	40.9	19
PI090256	1966+IL	South Korea	IV	44.9	18.6
PI090258	1966+IL	South Korea	III	43.9	18.3
PI090305	1966+IL	unknown	IV	43.4	19
PI090354	1966+IL	unknown	IV	45	18.5
PI090369	1966+IL	China	IV	45.4	17.9
PI090392	1966+IL	China	III	43.6	19.1
PI090401	1966+IL	China	IV	42.9	17.6
PI090402	1966+IL	China	IV	42.7	18.8
PI090406-1	1966+IL	China	IV	42.3	19.7
PI090407	1966+IL	China	III	42.3	20.5
PI090463	1966+IL	China	III	41.6	21.3
PI090479-1	1966+IL	China	IV	44.3	19.1
PI090479P	1966+IL	China	IV	42.6	18.9
PI090486	1966+IL	China	III	41.5	18.7
PI090490	1966+IL	China	IV	42.5	19.2
PI090490-2	1966+IL	China	IV	41.7	21.5
PI090495N	1966+IL	China	IV	41.1	19.6
PI090499-1	1966+IL	China	III	41.5	21.5
PI090499-2	1966+IL	China	IV	42.9	18.4
PI090563	1966+IL	China	IV	41.7	19
PI090566	1966+IL	China	III	41.1	21.7
PI090566-1	1966+IL	China	III	39.6	23.2
PI090567-1	1966+IL	China	III	41	21.5
PI090573	1966+IL	China	III	40.9	20.5
PI090576-1	1966+IL	China	III	43.5	20.6
PI090576-2	1966+IL	China	IV	43	20
PI090578	1966+IL	China	III	42.1	20.8
PI090579	1966+IL	China	III	42.4	20.3
PI090723	1966+IL	unknown	III	42.2	21.6
PI090760	1966+IL	China	IV	40.4	20.4
PI091082	1966+IL	South Korea	IV	42.3	19.9
PI091083	1966+IL	South Korea	III	45.3	18.9
PI091089	1966+IL	China	III	40.4	21.1
PI091100-1	1966+IL	China	III	39.7	22.1
PI091100-2	1966+IL	China	III	41.1	21.5
PI091100-3	1966+IL	China	III	40.6	20
PI091100-4	1966+IL	China	IV	40.8	20.7
PI091103	1966+IL	China	IV	42.7	19.6
PI091108-1	1966+IL	China	IV	41.9	18.7
PI091108-2	1966+IL	China	IV	39.9	19.6
PI091108N	1966+IL	China	III	43	19.1
PI091113	1966+IL	China	III	40	21.6
PI091120-3	1966+IL	China	III	41.8	21.7
PI091121-1	1966+IL	China	III	43.9	18.2
PI091121-2	1966+IL	China	IV	43.2	19
PI091127	1966+IL	China	III	42.1	17.8
PI091133	1966+IL	China	IV	44.7	19.8
PI091142	1966+IL	China	III	42.3	20.4
PI091149	1966+IL	China	III	42.3	21.1
PI091151	1966+IL	China	III	46.5	18.7
PI091152	1966+IL	China	III	43.3	20.1
PI091153-1	1966+IL	China	IV	43.8	19.7
PI091153-7	1966+IL	China	IV	42.3	18.6
PI091154	1966+IL	China	III	42	20.6
PI091159	1966+IL	China	III	39.4	22.3
PI091159-4	1966+IL	China	IV	43.2	20.1
PI091160	1966+IL	China	III	42.3	19.6
PI091162	1966+IL	China	III	43.3	18.4
PI091163	1966+IL	China	IV	43.7	18.7
PI091165	1966+IL	China	III	41.3	21.6
PI091166	1966+IL	China	IV	42.2	20.5
PI091174	1966+IL	China	III	44.8	19.1
PI091178	1966+IL	China	IV	42.4	19.5
PI091178-1	1966+IL	China	IV	41.4	18.2
PI091340	1966+IL	China	III	42.8	20.5
PI091343	1966+IL	China	III	42.8	18.5
PI091679	1966+IL	North Korea	IV	43.1	18.2
PI091684	1966+IL	North Korea	IV	45.3	18.2
PI091702	1966+IL	Japan	IV	41	19
PI091719	1966+IL	Japan	IV	45.3	17.8
PI091725-2	1966+IL	Japan	IV	44.3	18.9
PI091725-4	1966+IL	Japan	III	47.7	17
PI091730	1966+IL	China	III	41	20.5
PI091730-1	1966+IL	China	III	43.1	19.7
PI091731	1966+IL	China	III	40.8	21.5
PI091731-1	1966+IL	China	IV	43.4	19.7
PI091733-1	1966+IL	China	IV	43.2	18.1
PI091734	1966+IL	China	IV	43.4	18.3
PI091750	1966+IL	unknown	III	42	20.4
PI092463	1966+IL	Russia	IV	41.9	18.1
PI092466	1966+IL	China	III	42.1	20.1
PI092560	1966+IL	China	III	42.2	18.3
PI092568	1966+IL	China	III	41.9	19.9
PI092577	1966+IL	China	III	41.8	20.8
PI092590	1966+IL	China	III	40.8	20.6
PI092593	1966+IL	China	III	40.3	22
PI092594	1966+IL	China	III	41.6	21.5
PI092600	1966+IL	China	III	39.3	22.6
PI092601-1	1966+IL	China	III	43.9	19.9
PI092601-2	1966+IL	China	III	39.7	21.6
PI092601-5	1966+IL	China	III	42.1	20.5
PI092602	1966+IL	China	III	40.7	22.6
PI092605	1966+IL	China	III	40.4	22.6
PI092606	1966+IL	China	III	43	19.3
PI092608	1966+IL	China	III	39.6	21.8
PI092617	1966+IL	China	III	38.5	22.1
PI092618	1966+IL	China	III	40	20.9
PI092619	1966+IL	China	III	40.6	22.5
PI092623	1966+IL	China	III	43.8	18.3
PI092636	1966+IL	China	IV	43.7	18.3
PI092640	1966+IL	China	III	40.1	20.2
PI092641	1966+IL	China	III	41.4	21
PI092641B	1966+IL	China	IV	43.4	18.5
PI092642	1966+IL	China	III	41.4	21.1
PI092643	1966+IL	China	III	41.4	20.4
PI092645	1966+IL	China	III	44.5	18.9
PI092651	1966+IL	China	IV	39.9	19.7
PI092654	1966+IL	China	III	43.1	18.9
PI092659	1966+IL	China	III	41.9	20.1
PI092662	1966+IL	China	III	40.8	21
PI092663	1966+IL	China	III	42.8	20.4
PI092672	1966+IL	China	III	44.1	19.9
PI092686	1966+IL	China	III	41.2	21.1
PI092688	1966+IL	China	III	41.7	21.1
PI092688-2	1966+IL	China	IV	41.7	18.5
PI092689	1966+IL	China	IV	45	18.7
PI092690	1966+IL	China	III	44.1	18.8
PI092691	1966+IL	China	III	42.4	19.2
PI092702	1966+IL	China	III	44.7	19.6
PI092704	1966+IL	China	III	42.1	20.5
PI092707	1966+IL	China	III	39.1	22
PI092713	1966+IL	China	IV	41.1	20.4
PI092718	1966+IL	China	III	40.9	19.9
PI092718-2	1966+IL	China	III	42.1	20.9
PI092722	1966+IL	China	III	42	20.4
PI092728	1966+IL	China	III	41.9	20.2
PI093055	1966+IL	China	IV	43.9	18.2
PI093563	1966+IL	China	III	43.8	19.7
PI093565A	1966+IL	China	III	43.9	19.3
PI094159-3	1966+IL	Japan	IV	42.6	18.7
PI094159B	1966+IL	Japan	IV	44.4	16.7
PI095740	1966+IL	South Korea	III	43	19.6
PI095769	1966+IL	South Korea	IV	44.4	17
PI095801	1966+IL	South Korea	IV	41.7	19.8
PI095853	1966+IL	South Korea	IV	42.6	18.5
PI095887	1966+IL	South Korea	IV	44.5	18.4
PI096093	1966+IL	North Korea	IV	45	17.8
PI096118	1966+IL	North Korea	IV	44.6	17.9
PI096162	1966+IL	North Korea	II	43	17.9
PI096169B	1966+IL	North Korea	IV	42.1	17.3
PI096194-3	1966+IL	China	III	40.8	21.7
PI096194P	1966+IL	China	IV	41.7	20.1
PI096199	1966+IL	China	III	43.1	20.5
PI096280	1966+IL	North Korea	IV	40.5	19.4
PI096321	1966+IL	North Korea	III	42.6	19.8
PI096550	1966+IL	North Korea	IV	42.5	18
PI096783	1966+IL	North Korea	IV	40	18.5
PI096786-1	1966+IL	North Korea	III	41.4	20.8
PI096787	1966+IL	North Korea	III	42.5	19.5
PI096808	1966+IL	North Korea	IV	41.8	18.9
PI096978	1966+IL	North Korea	IV	44.2	18.2
PI096984	1966+IL	North Korea	IV	42.1	19.7
PI097038	1966+IL	North Korea	IV	42.9	18.5
PI097139	1966+IL	North Korea	III	43.4	21.2
PI097155	1966+IL	North Korea	IV	41.7	18.9
PI097222	1966+IL	North Korea	IV	42.5	18.5
PI097225	1966+IL	North Korea	IV	44.6	18.9
PI097235	1966+IL	North Korea	IV	42.1	18.3
PI097627	1966+IL	unknown	III	42	19.7
PI098243	1966+IL	unknown	III	43.1	20.8
PI103080	1966+IL	China	IV	43.1	18.4
PI103088	1966+IL	China	III	45.3	18.6
PI103091	1966+IL	China	IV	42.9	18.4
PI103415	1966+IL	China	IV	44	16.8
PI103419B	1966+IL	China	IV	41.7	19.1
PI104708	1966+IL	Poland	III	42.8	19.9
PI105579	1966+IL	France	IV	43.2	18.5
PI123577B	1966+IL	China	IV	42.8	17.8
PI123578	1966+IL	China	III	44.9	18.2
PI153243	1966+IL	Belgium	III	40.6	20.4
PI153309	1966+IL	France	III	41.4	20.7
PI153321	1966+IL	France	IV	43.6	19.5
PI157395	1966+IL	South Korea	IV	44.5	18.6
PI157396	1966+IL	South Korea	IV	43.4	18.6
PI157397	1966+IL	South Korea	III	42.9	20.8
PI157398	1966+IL	South Korea	IV	41.8	18.5
PI157401	1966+IL	South Korea	IV	41.1	19.4
PI157402	1966+IL	South Korea	IV	44.6	17.6
PI157404	1966+IL	South Korea	IV	43.1	17.7
PI157408	1966+IL	South Korea	IV	42.8	19.9
PI157409	1966+IL	South Korea	IV	42.8	18.7
PI157410	1966+IL	South Korea	IV	41.3	19.6
PI157414	1966+IL	South Korea	IV	44.6	19
PI157416	1966+IL	South Korea	III	41.6	20.6
PI157417	1966+IL	South Korea	IV	41.4	20
PI157419	1966+IL	South Korea	IV	42.3	18.7
PI157424	1966+IL	South Korea	IV	44.4	19
PI157428	1966+IL	South Korea	IV	42.2	18.9
PI157429	1966+IL	South Korea	III	43.9	19.1
PI157431	1966+IL	South Korea	IV	43.4	18.1
PI157434	1966+IL	South Korea	IV	41.4	18.5
PI157436	1966+IL	South Korea	IV	42	20.5
PI157437	1966+IL	South Korea	IV	41.7	21.6
PI157438	1966+IL	South Korea	IV	43	19.2
PI157439	1966+IL	South Korea	IV	41.5	19.8
PI157441	1966+IL	South Korea	IV	43	19.1
PI157442	1966+IL	South Korea	IV	43	19.9
PI157445	1966+IL	South Korea	IV	43.4	18.2
PI157446	1966+IL	South Korea	IV	43.8	19.6
PI157447	1966+IL	South Korea	IV	41.4	19
PI157449	1966+IL	South Korea	IV	41	19.1
PI157450	1966+IL	South Korea	IV	42.9	18.2
PI157452	1966+IL	South Korea	IV	44.4	18.2
PI157453	1966+IL	South Korea	IV	41.9	19.5
PI157454	1966+IL	South Korea	IV	41.3	19.2
PI157456	1966+IL	Japan	IV	44.1	18.3
PI157457	1966+IL	South Korea	III	41	19.3
PI157458	1966+IL	South Korea	IV	42.8	19.2
PI157459	1966+IL	South Korea	IV	42.7	20.1
PI157460	1966+IL	South Korea	IV	44.4	19.2
PI157471	1966+IL	South Korea	IV	43	17.5
PI157472	1966+IL	South Korea	IV	44.5	17.9
PI157474	1966+IL	South Korea	IV	43.5	18.3
PI157477	1966+IL	South Korea	IV	45.1	17.5
PI157482	1966+IL	Japan	IV	43.7	18.3
PI157483	1966+IL	South Korea	IV	43.1	19.5
PI157485	1966+IL	South Korea	IV	44	17.6
PI157487B	1966+IL	South Korea	IV	44.9	19.2
PI157490	1966+IL	South Korea	IV	43.3	18.9
PI157491	1966+IL	South Korea	III	43.4	19.3
PI158765	1966+IL	China	IV	43.2	18.5
PI159923B	1966+IL	Peru	IV	40.5	20
PI167240	1966+IL	Turkey	III	40.9	22.1
PI171427	1966+IL	China	IV	43.9	19.1
PI171428	1966+IL	China	IV	43.1	19.1
PI171434	1966+IL	China	IV	43	19.1
PI171449	1966+IL	Japan	III	41.7	19
PI171652	1966+IL	Turkey	IV	43.7	18
PI172901	1966+IL	Turkey	IV	44.6	18.1
PI173994	1966+IL	South Korea	III	44.3	18.4
PI173995	1966+IL	South Korea	IV	43.7	19.2
PI181535	1966+IL	Japan	III	41.5	19.5
PI181539	1966+IL	Japan	IV	45	17.5
PI181540	1966+IL	Japan	III	45.6	17
PI181542	1966+IL	Japan	III	41.8	19.9
PI181549	1966+IL	Japan	III	41.9	17.4
PI181550	1966+IL	Japan	IV	45.2	17.5
PI181551	1966+IL	Japan	IV	42.2	19.5
PI181552	1966+IL	Japan	III	41.3	19.5
PI181553	1966+IL	Japan	III	41.8	18.1
PI181554	1966+IL	Japan	III	42.9	19.8
PI181555	1966+IL	Japan	IV	40.7	18.6
PI181557	1966+IL	Japan	IV	45.1	17.3
PI187150	1966+IL	Japan	IV	42	18.9
PI187152	1966+IL	Japan	III	40.2	19.7
PI187153	1966+IL	Japan	III	43.5	18.9
PI189891	1966+IL	France	III	42.4	20.6
PI189920	1966+IL	France	III	43.6	19.5
PI189926	1966+IL	United States	IV	42.7	20.8
PI189928	1966+IL	France	III	43.9	19.5
PI189935	1966+IL	France	III	42.4	20.4
PI189969	1966+IL	France	III	44.3	19.9
PI196148	1966+IL	Japan	III	41.6	19.2
PI196152	1966+IL	Japan	III	42.9	19
PI196153	1966+IL	Japan	III	42.7	20
PI196155	1966+IL	Japan	IV	44.6	17.4
PI196156	1966+IL	Japan	III	43.3	19.6
PI196157	1966+IL	Japan	III	43.1	19.9
PI196162	1966+IL	Japan	III	41.2	20.4
PI196165	1966+IL	Japan	III	42.7	19.5
PI196167	1966+IL	South Korea	IV	42.6	18.4
PI200453	1966+IL	Japan	III	43.4	18.2
PI200457	1966+IL	Japan	III	45	19.2
PI200458	1966+IL	Japan	III	40.9	19
PI200460	1966+IL	China	IV	39.8	19.1
PI200463	1966+IL	Japan	IV	45.5	17.4
PI200470	1966+IL	Japan	IV	42.9	18.3
PI200471	1966+IL	Japan	III	41.1	19.2
PI200473	1966+IL	Japan	III	42.1	18.4
PI200478	1966+IL	Japan	III	41.7	18.8
PI200480	1966+IL	Japan	III	44.9	17.3
PI200485	1966+IL	Japan	III	40.7	19
PI200496	1966+IL	Japan	III	41.8	18.5
PI200499	1966+IL	Japan	III	45	15.7
PI200501	1966+IL	Japan	IV	42.2	17.5
PI200504	1966+IL	Japan	IV	41.6	17
PI200517	1966+IL	Japan	IV	43.7	17
PI200518	1966+IL	Japan	IV	41.7	17.2
PI200519	1966+IL	Japan	IV	42.8	18
PI200522	1966+IL	Japan	IV	42.4	16.8
PI200533	1966+IL	Japan	III	41.4	19.5
PI200535	1966+IL	Japan	III	43.7	18.3
PI200536	1966+IL	Japan	IV	40	18.7
PI200541	1966+IL	Japan	IV	41.1	18.3
PI200545	1966+IL	Japan	IV	42.4	16.9
PI200548	1966+IL	Japan	III	44.2	17.3
PI205086	1966+IL	Japan	III	41.4	19.2
PI205087	1966+IL	Japan	III	42.3	19.1
PI205088	1966+IL	Japan	IV	43	17.8
PI205089	1966+IL	Japan	IV	45.6	17.2
PI219782	1966+IL	Japan	IV	41.2	19.9
PI219783	1966+IL	Japan	IV	40.8	18.2
PI219784	1966+IL	Japan	III	42.6	18.8
PI219787	1966+IL	Japan	IV	40.2	19
PI224271	1966+IL	Japan	IV	41.2	20
PI224272	1966+IL	Japan	III	42.9	18.7
PI224275	1966+IL	Japan	III	42.4	18.1
PI226588	1966+IL	Japan	III	44.3	17.7
PI226589	1966+IL	Japan	III	45	17.1
PI226590	1966+IL	Japan	III	41.3	19.2
PI226591	1966+IL	Japan	IV	40	16.9
PI227212	1966+IL	Japan	III	42.2	18.2
PI227218	1966+IL	Japan	III	46.8	16.8
PI227328	1966+IL	Japan	III	44.1	20
PI227560	1966+IL	Japan	III	42.1	18.8
PI227563	1966+IL	Japan	III	43.2	18.7
PI227566	1966+IL	Japan	III	42.8	19.7
PI227686	1966+IL	Japan	III	42.6	17.1
PI229312	1966+IL	Japan	IV	41.9	19.5
PI229313	1966+IL	Japan	IV	40.7	19
PI229314	1966+IL	Japan	IV	38.5	18.2
PI229316	1966+IL	Japan	IV	44.4	16
PI229317	1966+IL	Japan	IV	41.9	18.1
PI229319	1966+IL	Japan	IV	39.1	18.2
PI229324	1966+IL	Japan	III	42.6	19.4
PI229325	1966+IL	Japan	IV	39.2	19.4
PI229326	1966+IL	Japan	IV	41.6	18.5
PI229327	1966+IL	Japan	IV	40.4	18.7
PI229333	1966+IL	Japan	III	40.5	19.5
PI229334	1966+IL	Japan	IV	41.2	18.2
PI229336	1966+IL	Japan	III	40.9	18.7
PI229340	1966+IL	Japan	IV	42.2	17.5
PI229341	1966+IL	Japan	IV	39.7	18.8
PI229342	1966+IL	Japan	IV	38.5	19.5
PI229343	1966+IL	Japan	IV	38.1	18.5
PI229344	1966+IL	Japan	IV	38.5	18
PI229345	1966+IL	Japan	III	41.9	18.6
PI229349	1966+IL	Japan	IV	40.3	18.9
PI229351	1966+IL	Japan	III	43.1	18.6
PI229352	1966+IL	Japan	IV	41	17
PI229353	1966+IL	Japan	IV	42.5	17.6
PI229356	1966+IL	Japan	IV	41	18.1
PI229357	1966+IL	Japan	IV	42	16.7
PI229359	1966+IL	Japan	IV	41.6	18.9
PI229360	1966+IL	Japan	IV	41.1	16.9
PI229361	1966+IL	Japan	IV	39.8	18.1
PI229362	1966+IL	Japan	IV	41.5	17.9
PI229738	1966+IL	Algeria	III	40.6	20.6
PI235335	1966+IL	Uruguay	IV	40.5	19.2
PI235339	1966+IL	Uruguay	III	41.1	19.9
PI235340	1966+IL	Uruguay	IV	39.8	19
PI235344	1966+IL	Uruguay	IV	40.3	21.5
PI235346	1966+IL	Uruguay	IV	41.9	19.9
PI238926	1966+IL	Japan	IV	40.9	18.7
PI238931	1966+IL	Japan	III	43.6	18.5
PI238933	1966+IL	Japan	III	44.2	18.6
PI243514	1966+IL	Japan	IV	40.6	17.5
PI243518	1966+IL	Japan	IV	43	18.1
PI243521	1966+IL	Japan	IV	41.6	17.3
PI243522	1966+IL	Japan	IV	40.5	17.6
PI243524	1966+IL	Japan	IV	40.8	17.4
PI243525	1966+IL	Japan	IV	41.9	17.6
PI243527	1966+IL	Japan	IV	39.5	20.4
PI243529	1966+IL	Japan	IV	40.9	18.3
PI243531	1966+IL	Japan	IV	44.5	17.6
PI243532	1966+IL	Japan	III	47.8	16.2
PI243533	1966+IL	Japan	IV	42.3	18.9
PI243537	1966+IL	Japan	III	41.8	18.9
PI243540	1966+IL	Japan	IV	40.7	17.1
PI243544	1966+IL	Japan	IV	41.6	18
PI243549	1966+IL	Japan	IV	43.5	18.1
PI246365	1966+IL	Japan	IV	40.4	17.5
PI246366	1966+IL	Japan	IV	40.5	18.3
PI246367	1966+IL	Japan	IV	41.4	18.6
PI246368	1966+IL	Japan	IV	39.4	18.9
PI246369	1966+IL	Japan	IV	40.5	17.7
PI248402	1966+IL	United States	IV	41.1	21.5
PI248509B	1966+IL	China	III	41.8	19.8
PI248511	1966+IL	Japan	IV	39.8	18.3
PI248513	1966+IL	Japan	IV	40.6	17.5
PI248514	1966+IL	Japan	IV	41.4	19.2
PI248515	1966+IL	Japan	IV	40.3	17.4
PI253651B	1966+IL	China	IV	42.6	19.2
PI253651C	1966+IL	China	III	43.2	16.9
PI253651D	1966+IL	China	IV	42	18.4
PI253652A	1966+IL	China	IV	41.5	20.5
PI253652B	1966+IL	China	IV	39.2	20.3
PI253653A	1966+IL	China	III	39.6	22
PI253653B	1966+IL	China	IV	42.1	19.5
PI253654	1966+IL	China	IV	46.6	17.2
PI253655	1966+IL	China	IV	44.3	18.8
PI253659	1966+IL	China	IV	44.9	17.6
PI253660A	1966+IL	China	III	41.1	20.1
PI253660B	1966+IL	China	III	41.9	20.1
PI253661A	1966+IL	China	III	38.4	22.7
PI253661B	1966+IL	China	III	45.6	21
PI253661C	1966+IL	China	IV	42.6	20.8
PI253663	1966+IL	China	IV	46.6	16.5
PI253665A	1966+IL	China	IV	39.9	21.4
PI253665B	1966+IL	China	IV	41.9	21.7
PI253665C	1966+IL	China	IV	40.5	20
PI253665D	1966+IL	China	III	41.9	20.9
PI253666A	1966+IL	China	IV	47.9	15.7
PI261466	1966+IL	Japan	III	43.5	16.2
PI261467	1966+IL	Japan	III	43	18.2
PI261468	1966+IL	Japan	III	41.7	19.5
PI261473	1966+IL	Japan	III	42.1	19.7
PI262181	1966+IL	Japan	IV	40.5	18.5
PI264555	1966+IL	Argentina	IV	40.5	19.4
PI266806C	1966+IL	China	II	43.5	20.2
PI266807D	1966+IL	China	IV	41.3	19.9
PI081029	1996-1997+MS	Japan	VI	44.4	18.1
PI087002	1996-1997+MS	South Korea	VI	44.2	17.2
PI200490	1996-1997+MS	Japan	VIII	44.3	16.5
PI200520	1996-1997+MS	Japan	VIII	44.4	17
PI230976	1996-1997+MS	Japan	VI	44.6	16.5
PI269518A	1996-1997+MS	Pakistan	VI	45	13.2
PI269518B	1996-1997+MS	Pakistan	VI	44.8	15.3
PI269518C	1996-1997+MS	Pakistan	VI	43.3	16.8
PI374219	1996-1997+MS	South Africa	VI	42.3	19.7
PI416819A	1996-1997+MS	Japan	VIII	47.8	15.4
PI417110	1996-1997+MS	Japan	VIII	45.3	17.5
PI417111	1996-1997+MS	Japan	VIII	43	18.6
PI417149	1996-1997+MS	Japan	VIII	48.5	13.8
PI417317	1996-1997+MS	Japan	VIII	45.6	17.6
PI417502	1996-1997+MS	Brazil	VIII	42.9	19.2
PI423958	1996-1997+MS	Japan	VIII	46.9	15.4
PI423963	1996-1997+MS	Japan	VIII	47.6	16
PI424182C	1996-1997+MS	South Korea	VI	45.2	18.8
PI428691	1996-1997+MS	India	VIII	47.6	16.7
PI430736	1996-1997+MS	Zimbabwe	VI	41.6	18.4
PI430737	1996-1997+MS	Zimbabwe	VII	43.9	18.2
PI436567	1996-1997+MS	China	VI	46.1	17.1
PI445848A	1996-1997+MS	China	VIII	47.7	16.8
PI468965	1996-1997+MS	Vietnam	VIII	45.7	17.3
PI509082	1996-1997+MS	South Korea	VI	46.7	18.2
PI532458	1996-1997+MS	China	VIII	45.2	17.6
PI566978	1996-1997+MS	Indonesia	VIII	48.5	15.5
PI566984	1996-1997+MS	Indonesia	VI	46.1	14.7
PI566985A	1996-1997+MS	Taiwan	VIII	48.1	13.8
PI566989A	1996-1997+MS	Indonesia	VII	47.2	17.2
PI566992A	1996-1997+MS	Indonesia	VI	51.7	12.5
PI566998A	1996-1997+MS	Indonesia	VIII	50.9	12.8
PI567000A	1996-1997+MS	Indonesia	VIII	45.2	16.3
PI567004	1996-1997+MS	Indonesia	IV	46	14.1
PI567016	1996-1997+MS	Indonesia	VII	50.2	15.2
PI567020A	1996-1997+MS	Indonesia	VIII	46.6	17.2
PI567025A	1996-1997+MS	Indonesia	VIII	48	14.8
PI567027A	1996-1997+MS	Indonesia	VIII	47.9	12.1
PI567031A	1996-1997+MS	Indonesia	VIII	45.2	14.2
PI567031B	1996-1997+MS	Indonesia	VIII	45.3	14.6
PI567034	1996-1997+MS	Indonesia	VIII	45.7	15
PI567035A	1996-1997+MS	Indonesia	VIII	45.9	15.9
PI567035B	1996-1997+MS	Indonesia	VIII	47.7	14.3
PI567046B	1996-1997+MS	Indonesia	VIII	49	12.7
PI567046C	1996-1997+MS	Indonesia	VII	46.8	16.2
PI567054A	1996-1997+MS	Indonesia	VIII	48.3	14.6
PI567056A	1996-1997+MS	Indonesia	VIII	49.3	12.9
PI567058A	1996-1997+MS	Indonesia	VIII	49.7	12.6
PI567058B	1996-1997+MS	Indonesia	VIII	46.9	15.5
PI567061	1996-1997+MS	Indonesia	VIII	45.8	16.6
PI567083A	1996-1997+MS	Indonesia	VIII	48	15.8
PI567084	1996-1997+MS	Indonesia	VIII	48.4	14.2
PI567120	1996-1997+MS	Indonesia	VIII	50.4	13.8
PI567148	1996-1997+MS	Nepal	VII	46.4	16.4
PI567183	1996-1997+MS	Vietnam	V	43.6	16.6
PI567184	1996-1997+MS	Vietnam	VII	43.5	17.3
PI567185	1996-1997+MS	Vietnam	VI	43.2	15.9
PI567188	1996-1997+MS	Vietnam	VI	44.9	18.3
PI567191	1996-1997+MS	Vietnam	V	48	15.7
PI567232B	1996-1997+MS	China	VI	45.3	14.2
PI567257A	1996-1997+MS	China	VIII	45.9	16.1
PI567257B	1996-1997+MS	China	VIII	46.5	16
PI567268	1996-1997+MS	China	V	47.6	15.6
PI567270B	1996-1997+MS	China	V	48.7	15.1
PI567274	1996-1997+MS	South Korea	V	45.6	18.3
PI567295	1996-1997+MS	China	VIII	43.4	14.7
PI567299B	1996-1997+MS	China	V	44.8	17.4
PI567308	1996-1997+MS	China	V	46.6	16.6
PI567310B	1996-1997+MS	China	V	45.9	13.8
PI567315	1996-1997+MS	China	VII	50.7	16.3
PI567320	1996-1997+MS	China	V	45.8	16.6
PI567329	1996-1997+MS	China	VI	44.2	18.1
PI567333B	1996-1997+MS	China	V	47.1	18.4
PI567334	1996-1997+MS	China	VI	45.5	18
PI567338	1996-1997+MS	China	V	47.4	17.4
PI567350A	1996-1997+MS	China	VI	45.4	15.4
PI567350B	1996-1997+MS	China	VI	46.9	14.6
PI567352C	1996-1997+MS	China	V	43.4	17.9
PI567373B	1996-1997+MS	China	V	44.9	15.6
PI567379A	1996-1997+MS	China	V	46.6	16.7
PI567379B	1996-1997+MS	China	V	47.9	16.8
PI567382B	1996-1997+MS	China	V	45.3	17.1
PI567383	1996-1997+MS	China	V	42.7	20.4
PI567385	1996-1997+MS	China	V	45.2	14
PI567388	1996-1997+MS	China	V	47.4	12.9
PI567391	1996-1997+MS	China	VII	43.1	18.5
PI567392	1996-1997+MS	China	V	46.1	14.7
PI567393	1996-1997+MS	China	VII	46.5	15.1
PI567396C	1996-1997+MS	China	V	43.3	18
PI567396D	1996-1997+MS	China	V	48.2	15.4
PI567399	1996-1997+MS	China	V	44.8	14.6
PI567400	1996-1997+MS	China	V	46.3	17
PI567403A	1996-1997+MS	China	VII	45	15.9
PI567403B	1996-1997+MS	China	VII	46.5	16.9
PI567404B	1996-1997+MS	China	VI	44.6	16.5
PI567404E	1996-1997+MS	China	VII	45	16.7
PI567404F	1996-1997+MS	China	VII	45.3	15.9
PI567406A	1996-1997+MS	China	VI	43.7	11.2
PI567410C	1996-1997+MS	China	VII	45.7	17.7
PI567447D	1996-1997+MS	China	V	46	15.3
PI567459	1996-1997+MS	China	V	44.9	14.9
PI567488B	1996-1997+MS	China	IV	46.3	16.9
PI567488C	1996-1997+MS	China	IV	46.1	17
PI567517	1996-1997+MS	China	V	46.8	15.7
PI567521	1996-1997+MS	China	V	44.8	17.1
PI567613	1996-1997+MS	China	V	44	16.9
PI567625	1996-1997+MS	China	IV	45.9	15.5
PI567629A	1996-1997+MS	China	V	44.6	16.9
PI567634	1996-1997+MS	China	V	43.7	17.2
PI567650C	1996-1997+MS	China	IV	42.7	19.4
PI567650D	1996-1997+MS	China	V	42.6	18.4
PI567657	1996-1997+MS	China	V	42.8	19.6
PI567660B	1996-1997+MS	China	IV	40.7	18.7
PI567670	1996-1997+MS	China	V	45.8	15.9
PI567680	1996-1997+MS	China	V	46.1	15.7
PI567682A	1996-1997+MS	China	V	44.8	17.7
PI567683B	1996-1997+MS	China	VI	42.4	18.5
PI567736	1996-1997+MS	China	V	46.6	16
PI567741	1996-1997+MS	China	IV	44	18.6
PI567742B	1996-1997+MS	China	V	41.7	18.5
PI567744C	1996-1997+MS	China	VI	46.4	16.6
PI567751C	1996-1997+MS	China	V	48.5	17
PI567755C	1996-1997+MS	China	V	44.1	18.1
PI567764	1996-1997+MS	China	V	44.4	18.9
PI567766	1996-1997+MS	China	V	43.4	19.2
PI567779C	1996-1997+MS	China	V	45.8	16.3
PI572265B	1996-1997+MS	Georgia	V	45.1	18.2
PI572265C	1996-1997+MS	Georgia	V	44.9	17.5
PI578305A	1996-1997+MS	Nepal	VIII	45.7	14.9
PI578306A	1996-1997+MS	Nepal	VI	42.9	15
PI578306B	1996-1997+MS	Nepal	VII	47.4	15.5
PI578307C	1996-1997+MS	Nepal	VII	54.3	11.6
PI578308B	1996-1997+MS	Nepal	VI	42.1	17.9
PI578309	1996-1997+MS	Nepal	VI	42.8	18.1
PI578311C	1996-1997+MS	Nepal	VI	46.1	15.5
PI578313B	1996-1997+MS	Nepal	VI	45.1	10.4
PI578314	1996-1997+MS	Nepal	VII	46.2	14.7
PI578315A	1996-1997+MS	Nepal	VIII	44.8	17.8
PI578315B	1996-1997+MS	Nepal	VIII	43.7	17.3
PI578317	1996-1997+MS	Nepal	VII	47.3	16.1
PI578318A	1996-1997+MS	Nepal	VI	44.5	13.9
PI578318D	1996-1997+MS	Nepal	VIII	47.2	15.1
PI578318E	1996-1997+MS	Nepal	VII	50.1	15
PI578319C	1996-1997+MS	Nepal	VIII	48.8	15.5
PI578319E	1996-1997+MS	Nepal	VII	46.6	15.6
PI578319F	1996-1997+MS	Nepal	VII	44.5	15.8
PI578320	1996-1997+MS	Nepal	VIII	47.4	16.2
PI578321	1996-1997+MS	Nepal	VIII	47.4	16.3
PI578323A	1996-1997+MS	Nepal	VII	43.1	14.4
PI578323B	1996-1997+MS	Nepal	VI	46.4	16.4
PI578324A	1996-1997+MS	Nepal	VIII	47.8	15.3
PI578324B	1996-1997+MS	Nepal	VIII	46.5	16.3
PI578324C	1996-1997+MS	Nepal	VII	44.6	16.7
PI578324D	1996-1997+MS	Nepal	VIII	47.3	15.9
PI578324E	1996-1997+MS	Nepal	VIII	48.3	16.3
PI578324F	1996-1997+MS	Nepal	VII	47.1	16.1
PI578324G	1996-1997+MS	Nepal	VIII	47.2	16.5
PI578324H	1996-1997+MS	Nepal	VII	45	15.6
PI578325	1996-1997+MS	Nepal	VIII	47	17.6
PI578326	1996-1997+MS	Nepal	VI	46.5	14.5
PI578328A	1996-1997+MS	Argentina	VI	43.3	18.5
PI578330	1996-1997+MS	Argentina	VIII	42.8	17.7
PI578331	1996-1997+MS	Argentina	VII	43.6	19
PI578332A	1996-1997+MS	Argentina	VII	45.6	17.9
PI578332B	1996-1997+MS	Argentina	VII	43.9	18.2
PI578332C	1996-1997+MS	Argentina	VII	39.7	19.4
PI578358	1996-1997+MS	China	V	50.4	14.7
PI578359	1996-1997+MS	China	V	48.7	14.3
PI578437B	1996-1997+MS	Vietnam	VIII	46.4	17.7
PI578442	1996-1997+MS	Vietnam	VII	46.2	17
PI578443	1996-1997+MS	Vietnam	VIII	45.9	14.8
PI578446A	1996-1997+MS	Vietnam	VIII	48.1	14.3
PI578451	1996-1997+MS	Vietnam	IV	47.1	15.6
PI578453	1996-1997+MS	Vietnam	VIII	49.4	12.3
PI578454	1996-1997+MS	Vietnam	VIII	45.1	16.9
PI578455B	1996-1997+MS	Vietnam	VIII	47.8	14.8
PI578457A	1996-1997+MS	Vietnam	VIII	48.2	15
PI578457B	1996-1997+MS	Vietnam	VIII	45.8	15.5
PI578460	1996-1997+MS	Vietnam	VIII	48.8	14.4
PI578467	1996-1997+MS	China	VI	46.7	17.2
PI578471B	1996-1997+MS	China	VI	42.8	17.8
PI578471C	1996-1997+MS	China	VI	44.1	17.2
PI578472	1996-1997+MS	China	VI	45.4	14.2
PI578473C	1996-1997+MS	China	V	43.9	17.8
PI578475	1996-1997+MS	China	VII	45.9	17.3
PI578476	1996-1997+MS	China	IV	44.2	16.7
PI578480	1996-1997+MS	China	V	43.2	18.1
PI578485B	1996-1997+MS	China	VI	46	16.8
PI578488A	1996-1997+MS	China	V	45.3	17.7
PI578488B	1996-1997+MS	China	V	45.9	17.3
PI578491A	1996-1997+MS	China	V	45.8	17.3
PI587550A	1996-1997+MS	China	VII	44.6	17.1
PI587550B	1996-1997+MS	China	VI	47.5	16.2
PI587550C	1996-1997+MS	China	VI	45.6	17
PI587552	1996-1997+MS	China	VII	45.3	16.5
PI587553A	1996-1997+MS	China	VII	45.6	15.7
PI587553B	1996-1997+MS	China	VII	46	17.7
PI587554	1996-1997+MS	China	VI	44.9	17
PI587555A	1996-1997+MS	China	VI	44.8	17.5
PI587556A	1996-1997+MS	China	VII	43.6	18.9
PI587556B	1996-1997+MS	China	VII	45.3	16.7
PI587557A	1996-1997+MS	China	VII	45.2	17
PI587557B	1996-1997+MS	China	VI	43.1	17.6
PI587557C	1996-1997+MS	China	VII	44.8	17
PI587558A	1996-1997+MS	China	VI	43.7	17.8
PI587558B	1996-1997+MS	China	VI	44.9	16.9
PI587558C	1996-1997+MS	China	VI	46.3	17.5
PI587559A	1996-1997+MS	China	VII	47.2	16.6
PI587559B	1996-1997+MS	China	VI	42.4	18.3
PI587560A	1996-1997+MS	China	VII	42.2	17.7
PI587560B	1996-1997+MS	China	VII	42.9	17.1
PI587560C	1996-1997+MS	China	VII	42.9	17.6
PI587561	1996-1997+MS	China	V	44.9	16.2
PI587562	1996-1997+MS	China	VII	45.8	16.4
PI587563B	1996-1997+MS	China	VI	44	18.6
PI587563C	1996-1997+MS	China	VII	43.2	18.9
PI587564A	1996-1997+MS	China	VI	45.5	17.1
PI587564C	1996-1997+MS	China	VII	47.1	15.2
PI587565A	1996-1997+MS	China	VII	44.4	18.5
PI587565B	1996-1997+MS	China	VII	46.4	16.7
PI587565C	1996-1997+MS	China	VII	45.6	17.1
PI587566A	1996-1997+MS	China	VI	45.5	17.2
PI587566B	1996-1997+MS	China	VII	43.6	17.8
PI587567A	1996-1997+MS	China	VII	47.6	16.7
PI587567B	1996-1997+MS	China	VII	44.8	18.6
PI587567C	1996-1997+MS	China	VIII	44.8	18.6
PI587568A	1996-1997+MS	China	VII	47	14.6
PI587568B	1996-1997+MS	China	VII	48.4	14
PI587569	1996-1997+MS	China	VI	46.6	15.1
PI587570A	1996-1997+MS	China	VI	43.6	17.9
PI587570B	1996-1997+MS	China	VI	44	18.9
PI587571	1996-1997+MS	China	VI	44.4	18.4
PI587572A	1996-1997+MS	China	VI	45.8	17.3
PI587572B	1996-1997+MS	China	VI	43	17.7
PI587573A	1996-1997+MS	China	VII	46.7	16.4
PI587573B	1996-1997+MS	China	VII	47.7	15.1
PI587574A	1996-1997+MS	China	VII	45.8	15.7
PI587575A	1996-1997+MS	China	IV	46.7	18.4
PI587575B	1996-1997+MS	China	V	46.9	17.2
PI587575C	1996-1997+MS	China	VII	43.9	17.1
PI587577C	1996-1997+MS	China	V	48.6	14.7
PI587577D	1996-1997+MS	China	V	44.9	18.2
PI587577E	1996-1997+MS	China	V	45.3	18.2
PI587577G	1996-1997+MS	China	V	43.2	18.2
PI587577H	1996-1997+MS	China	VI	44	17.6
PI587577I	1996-1997+MS	China	VI	45.7	16.5
PI587578	1996-1997+MS	China	VII	46.8	17.5
PI587579A	1996-1997+MS	China	VI	44.3	17.1
PI587579B	1996-1997+MS	China	VII	45.9	16.1
PI587580A	1996-1997+MS	China	VII	46.8	16.4
PI587581	1996-1997+MS	China	VI	45	18.1
PI587582	1996-1997+MS	China	VI	45.1	17.2
PI587583A	1996-1997+MS	China	VII	47.1	16.8
PI587583B	1996-1997+MS	China	VI	45.6	16.8
PI587583D	1996-1997+MS	China	VII	42	19.3
PI587584	1996-1997+MS	China	VI	44	17
PI587585A	1996-1997+MS	China	V	43.6	17.1
PI587585B	1996-1997+MS	China	V	44.8	16.5
PI587585C	1996-1997+MS	China	V	45	17
PI587585D	1996-1997+MS	China	V	45.1	16.5
PI587586	1996-1997+MS	China	VI	46.1	16.5
PI587587A	1996-1997+MS	China	VIII	49.1	14.6
PI587587B	1996-1997+MS	China	VIII	45	15.1
PI587590	1996-1997+MS	China	VII	46.6	17.5
PI587591	1996-1997+MS	China	VI	45.8	18.1
PI587592A	1996-1997+MS	China	VII	45.7	16.3
PI587592B	1996-1997+MS	China	VII	47.8	15.2
PI587593	1996-1997+MS	China	VI	44.6	16.5
PI587594	1996-1997+MS	China	VII	45.5	17.3
PI587595A	1996-1997+MS	China	VI	44.2	16.9
PI587595B	1996-1997+MS	China	VI	45.8	18.2
PI587595C	1996-1997+MS	China	VI	45.4	16.7
PI587596A	1996-1997+MS	China	VI	42.7	16.6
PI587596B	1996-1997+MS	China	VII	45.7	17.5
PI587596C	1996-1997+MS	China	VIII	47.8	15.2
PI587597A	1996-1997+MS	China	VI	43	18.4
PI587597C	1996-1997+MS	China	VIII	45.3	17.6
PI587598A	1996-1997+MS	China	V	43.8	16.8
PI587598B	1996-1997+MS	China	VI	44.8	17.9
PI587600A	1996-1997+MS	China	IV	43.3	19.9
PI587600B	1996-1997+MS	China	V	45.6	17.9
PI587600C	1996-1997+MS	China	V	46.9	16.7
PI587601A	1996-1997+MS	China	VI	43.5	18
PI587601B	1996-1997+MS	China	VI	45.4	16.8
PI587601D	1996-1997+MS	China	VI	44.3	17.8
PI587601E	1996-1997+MS	China	VII	48.2	14.2
PI587602	1996-1997+MS	China	VII	46.8	16.2
PI587603A	1996-1997+MS	China	VI	46.2	16.8
PI587603B	1996-1997+MS	China	VII	42.9	18.1
PI587603C	1996-1997+MS	China	VI	45.8	17.6
PI587603D	1996-1997+MS	China	VI	43.5	17.6
PI587604A	1996-1997+MS	China	V	43.8	17.6
PI587604B	1996-1997+MS	China	V	44.5	17.5
PI587604C	1996-1997+MS	China	V	42.8	17.8
PI587605	1996-1997+MS	China	VII	45.1	17.8
PI587606A	1996-1997+MS	China	IV	43.7	18.6
PI587606B	1996-1997+MS	China	V	47.4	17.9
PI587606D	1996-1997+MS	China	VI	48.2	17.1
PI587606E	1996-1997+MS	China	V	47.6	17.9
PI587607B	1996-1997+MS	China	IV	43.4	18.2
PI587608A	1996-1997+MS	China	IV	47.2	17.7
PI587608C	1996-1997+MS	China	VI	44.6	17.7
PI587612A	1996-1997+MS	China	V	45.1	16.6
PI587612B	1996-1997+MS	China	VI	46.2	16.2
PI587612C	1996-1997+MS	China	VI	46.4	17.1
PI587612D	1996-1997+MS	China	VI	45.8	16.2
PI587612F	1996-1997+MS	China	VI	47	16.7
PI587614	1996-1997+MS	China	VI	44.9	17.7
PI587615	1996-1997+MS	China	VII	50.1	13.7
PI587617	1996-1997+MS	China	VI	46.7	15.2
PI587618A	1996-1997+MS	China	VI	46.9	16.8
PI587618B	1996-1997+MS	China	VII	48	15.4
PI587619	1996-1997+MS	China	V	47.2	16.2
PI587620A	1996-1997+MS	China	IV	43.7	18.3
PI587620C	1996-1997+MS	China	IV	47.5	16.2
PI587621	1996-1997+MS	China	VI	45.2	16.8
PI587622A	1996-1997+MS	China	VII	50.2	14.7
PI587622B	1996-1997+MS	China	VII	53.1	13.1
PI587623	1996-1997+MS	China	VI	49.6	15.7
PI587625A	1996-1997+MS	China	V	47.1	15.9
PI587625B	1996-1997+MS	China	VI	43.8	15.8
PI587626	1996-1997+MS	China	VI	44.9	17.1
PI587627A	1996-1997+MS	China	VI	45.7	17.3
PI587627B	1996-1997+MS	China	VII	46.1	15.9
PI587627C	1996-1997+MS	China	VIII	46.4	15.5
PI587630B	1996-1997+MS	China	VII	50.3	13
PI587631A	1996-1997+MS	China	V	43.8	15.9
PI587631B	1996-1997+MS	China	VIII	48.7	17.1
PI587632B	1996-1997+MS	China	VII	45.4	17
PI587633A	1996-1997+MS	China	VII	48.9	14
PI587633B	1996-1997+MS	China	VII	47.7	15.5
PI587633C	1996-1997+MS	China	VIII	45.8	16.5
PI587634A	1996-1997+MS	China	VII	48.8	14.9
PI587634C	1996-1997+MS	China	VII	44.8	15.6
PI587635	1996-1997+MS	China	VII	43.9	18.1
PI587638	1996-1997+MS	China	VI	41.8	16.9
PI587639	1996-1997+MS	China	V	44.7	18.1
PI587640	1996-1997+MS	China	V	43.7	17.9
PI587641A	1996-1997+MS	China	VI	42.5	16.1
PI587641B	1996-1997+MS	China	VII	43.8	15.6
PI587641C	1996-1997+MS	China	VIII	42.8	18.3
PI587642A	1996-1997+MS	China	V	45.4	17
PI587642B	1996-1997+MS	China	V	46.5	17.4
PI587643A	1996-1997+MS	China	V	47.6	16.6
PI587643B	1996-1997+MS	China	V	46.6	16.3
PI587645	1996-1997+MS	China	V	45.3	17.7
PI587646	1996-1997+MS	China	V	46.7	17.2
PI587647A	1996-1997+MS	China	V	47.1	16.4
PI587647B	1996-1997+MS	China	V	47.5	15.5
PI587648	1996-1997+MS	China	V	50.9	15.1
PI587649	1996-1997+MS	China	V	44.9	17
PI587650	1996-1997+MS	China	V	45.1	17.5
PI587651	1996-1997+MS	China	V	46.8	17.1
PI587652	1996-1997+MS	China	V	45	17.6
PI587653	1996-1997+MS	China	VI	45.7	16.9
PI587654	1996-1997+MS	China	VII	45.6	16
PI587657	1996-1997+MS	China	VI	47.1	16
PI587658B	1996-1997+MS	China	VI	46.5	16
PI587659A	1996-1997+MS	China	VI	46.2	16.5
PI587659B	1996-1997+MS	China	VI	45.8	16.2
PI587661A	1996-1997+MS	China	VI	44.9	16.3
PI587662B	1996-1997+MS	China	VII	46	15.9
PI587663	1996-1997+MS	China	VII	45.6	18
PI587664A	1996-1997+MS	China	VI	46.6	16.1
PI587665	1996-1997+MS	China	VII	47.5	15.4
PI587666	1996-1997+MS	China	VI	45.7	16.5
PI587667	1996-1997+MS	China	V	45.3	16.7
PI587668A	1996-1997+MS	China	VI	45.6	15
PI587668B	1996-1997+MS	China	VI	46.5	16.2
PI587668C	1996-1997+MS	China	VI	47.2	15.2
PI587669	1996-1997+MS	China	VI	43.9	17
PI587670A	1996-1997+MS	China	VI	43.7	17.2
PI587670B	1996-1997+MS	China	VII	48.7	14.3
PI587672	1996-1997+MS	China	VII	48.6	15.2
PI587673	1996-1997+MS	China	VI	47.3	15.8
PI587674B	1996-1997+MS	China	V	46.3	14.7
PI587675	1996-1997+MS	China	VII	43.4	18.2
PI587676	1996-1997+MS	China	VI	44.6	16.6
PI587677	1996-1997+MS	China	VII	44.9	17.1
PI587679	1996-1997+MS	China	VI	44.8	17.4
PI587680	1996-1997+MS	China	VII	45.7	16.9
PI587681	1996-1997+MS	China	VII	49.8	14.6
PI587682B	1996-1997+MS	China	VII	47.3	16.8
PI587683	1996-1997+MS	China	VI	45.2	15.4
PI587684A	1996-1997+MS	China	VI	45.5	16.5
PI587684B	1996-1997+MS	China	VI	45.8	16.8
PI587685	1996-1997+MS	China	VII	46.1	17.4
PI587686A	1996-1997+MS	China	VI	46.2	17.5
PI587686B	1996-1997+MS	China	VI	46.5	17.5
PI587687B	1996-1997+MS	China	VI	45.5	16.9
PI587687D	1996-1997+MS	China	VII	45.9	17.5
PI587687E	1996-1997+MS	China	VII	46.8	15.8
PI587688	1996-1997+MS	China	VII	44.7	17.2
PI587689	1996-1997+MS	China	VI	46.5	16.7
PI587690	1996-1997+MS	China	V	45.5	17.2
PI587691	1996-1997+MS	China	VII	45.8	16.2
PI587692A	1996-1997+MS	China	VI	46.7	15.7
PI587692B	1996-1997+MS	China	VII	45.4	14.7
PI587693	1996-1997+MS	China	VI	45.8	16.7
PI587697	1996-1997+MS	China	VI	44.9	17
PI587698C	1996-1997+MS	China	VII	48.7	15.3
PI587699	1996-1997+MS	China	VII	48.9	17
PI587700A	1996-1997+MS	China	VI	46.2	16.7
PI587700B	1996-1997+MS	China	VI	45.2	17.3
PI587700C	1996-1997+MS	China	VIII	48.2	16
PI587701	1996-1997+MS	China	VII	46.2	17.5
PI587702	1996-1997+MS	China	VI	44	17.5
PI587703B	1996-1997+MS	China	VIII	46.7	16.6
PI587704	1996-1997+MS	China	VI	46.5	16.4
PI587705A	1996-1997+MS	China	VI	42.8	17.7
PI587705B	1996-1997+MS	China	VI	43.8	17.4
PI587706	1996-1997+MS	China	VI	44.4	19
PI587707	1996-1997+MS	China	VII	45.5	16.3
PI587708	1996-1997+MS	China	VII	44.2	17.8
PI587709A	1996-1997+MS	China	VII	44.2	18.1
PI587709B	1996-1997+MS	China	VII	44.8	18.9
PI587710	1996-1997+MS	China	VII	45.2	17.1
PI587711	1996-1997+MS	China	VI	45.4	16.3
PI587712A	1996-1997+MS	China	V	45.5	16.8
PI587712B	1996-1997+MS	China	V	45.6	16.9
PI587713	1996-1997+MS	China	V	44.5	17.4
PI587714A	1996-1997+MS	China	V	45.5	16.8
PI587714B	1996-1997+MS	China	V	45.8	15
PI587715	1996-1997+MS	China	V	47	16
PI587716A	1996-1997+MS	China	IV	44.6	18.9
PI587716C	1996-1997+MS	China	V	44.1	17.9
PI587717	1996-1997+MS	China	V	45.5	19.1
PI587718	1996-1997+MS	China	V	44.5	16.6
PI587719A	1996-1997+MS	China	V	46.8	16.4
PI587719B	1996-1997+MS	China	V	44.6	16.6
PI587720	1996-1997+MS	China	VI	43.7	17
PI587721A	1996-1997+MS	China	VI	45.4	15.8
PI587722	1996-1997+MS	China	V	42.6	17.5
PI587723B	1996-1997+MS	China	VI	48.4	15.1
PI587725B	1996-1997+MS	China	VI	46.8	17.1
PI587725C	1996-1997+MS	China	VI	46.3	16.6
PI587726A	1996-1997+MS	China	VII	46.4	14.7
PI587726B	1996-1997+MS	China	VII	48.3	13.1
PI587727	1996-1997+MS	China	VI	46.2	17.1
PI587728	1996-1997+MS	China	V	46.4	16.3
PI587729	1996-1997+MS	China	V	44.6	16
PI587730B	1996-1997+MS	China	VIII	47	16.4
PI587731	1996-1997+MS	China	VII	45.3	14.5
PI587733	1996-1997+MS	China	VI	46.3	15.9
PI587734	1996-1997+MS	China	V	44.1	17.7
PI587735	1996-1997+MS	China	VI	46.1	16.2
PI587738	1996-1997+MS	China	VI	47.6	16.3
PI587739A	1996-1997+MS	China	VII	48.6	14.9
PI587739B	1996-1997+MS	China	VII	48.7	14.2
PI587740	1996-1997+MS	China	VI	43.4	18.6
PI587741	1996-1997+MS	China	VII	44.4	17.4
PI587742A	1996-1997+MS	China	VI	43.3	17
PI587742C	1996-1997+MS	China	VI	43	18.3
PI587743	1996-1997+MS	China	VI	45.2	17.5
PI587744	1996-1997+MS	China	V	37.3	15.4
PI587745	1996-1997+MS	China	VIII	46.2	15.7
PI587747	1996-1997+MS	China	VII	45.1	15.8
PI587748	1996-1997+MS	China	VIII	46.2	16.8
PI587749	1996-1997+MS	China	VI	45.9	17.8
PI587750	1996-1997+MS	China	VII	47.8	14
PI587751	1996-1997+MS	China	VI	42.8	16.5
PI587752	1996-1997+MS	China	V	44.6	17.5
PI587753A	1996-1997+MS	China	V	42.4	19.2
PI587753B	1996-1997+MS	China	V	40.4	16.9
PI587754	1996-1997+MS	China	VII	47.4	16.5
PI587755	1996-1997+MS	China	VI	43.3	17.2
PI587756	1996-1997+MS	China	VII	44.5	17.1
PI587757A	1996-1997+MS	China	VI	46.9	16.3
PI587757B	1996-1997+MS	China	VI	43.3	17.8
PI587758	1996-1997+MS	China	V	44.9	18.7
PI587759	1996-1997+MS	China	VII	43.6	17.8
PI587760	1996-1997+MS	China	VII	46.1	16.8
PI587761	1996-1997+MS	China	VI	45	16.3
PI587762	1996-1997+MS	China	VII	41.8	18.2
PI587763	1996-1997+MS	China	VII	41.7	18.2
PI587764	1996-1997+MS	China	VI	46.3	16.3
PI587765	1996-1997+MS	China	VII	48.3	16.2
PI587766	1996-1997+MS	China	VI	45.7	17.6
PI587767A	1996-1997+MS	China	VII	46.9	16.2
PI587768	1996-1997+MS	China	VI	44.8	17.3
PI587771	1996-1997+MS	China	VIII	47.5	15.4
PI587772	1996-1997+MS	China	V	43.2	16.4
PI587774	1996-1997+MS	China	VI	46.2	16.2
PI587775	1996-1997+MS	China	VII	46.4	17.6
PI587776	1996-1997+MS	China	VII	45.6	15.7
PI587777	1996-1997+MS	China	VIII	48.6	14.6
PI587779	1996-1997+MS	China	VIII	47.2	15.6
PI587780	1996-1997+MS	China	VIII	50.5	15.4
PI587781	1996-1997+MS	China	VIII	47.7	15.3
PI587782	1996-1997+MS	China	VIII	45.8	16
PI587783	1996-1997+MS	China	VIII	48.1	15.1
PI587784	1996-1997+MS	China	VII	47.9	14.2
PI587785	1996-1997+MS	China	VIII	47	15.6
PI587787	1996-1997+MS	China	VIII	47.6	15.7
PI587788A	1996-1997+MS	China	V	45	16.9
PI587788B	1996-1997+MS	China	VI	46.2	14.6
PI587788C	1996-1997+MS	China	VI	46.4	16.1
PI587790A	1996-1997+MS	China	VI	46.5	17
PI587790B	1996-1997+MS	China	VII	44.9	16.9
PI587791	1996-1997+MS	China	VII	46.3	18.4
PI587793	1996-1997+MS	China	VII	46.9	16.9
PI587795	1996-1997+MS	China	VII	49.4	14.9
PI587796	1996-1997+MS	China	V	43.8	14.4
PI587798	1996-1997+MS	China	VIII	49.6	13.5
PI587800	1996-1997+MS	China	VI	44.6	16.2
PI587801	1996-1997+MS	China	VII	46.1	15.8
PI587802	1996-1997+MS	China	VII	45.2	16.3
PI587806A	1996-1997+MS	China	VI	45.2	16.4
PI587806B	1996-1997+MS	China	VI	45.4	16.7
PI587807	1996-1997+MS	China	VI	43.5	15.9
PI587808A	1996-1997+MS	China	VII	45.4	17.4
PI587808B	1996-1997+MS	China	VII	44.8	17.9
PI587809A	1996-1997+MS	China	V	44.7	18.9
PI587809B	1996-1997+MS	China	V	43.3	19
PI587810	1996-1997+MS	China	VIII	46.4	16.4
PI587812A	1996-1997+MS	China	VII	44.9	17.6
PI587812B	1996-1997+MS	China	VII	46.1	16.8
PI587813	1996-1997+MS	China	VI	45.2	17.9
PI587814A	1996-1997+MS	China	V	45.1	16.7
PI587814B	1996-1997+MS	China	V	45.4	16.9
PI587814C	1996-1997+MS	China	VI	43.1	16.8
PI587814D	1996-1997+MS	China	VII	45	17.2
PI587814E	1996-1997+MS	China	VII	45.3	16.8
[truncated: 1,115 more rows]

## Sheet: Amino acid and sugar phenotypes
ID	Year+Location Key	Country of origin	Maturity group	Methionine (% dry weight / % dry weight protein)	Cysteine (% dry weight / % dry weight protein)	Lysine (% dry weight / % dry weight protein)	Threonine (% dry weight / % dry weight protein)	Sucrose (% dry weight)	Stachyose (% dry weight)
FC019976-1	1996+IL	Japan	IV	1.4	1.5	6.5	3.4	3.66	2.44
FC029219	1996+IL	unknown	II	1.4	1.6	6.5	3.7	2.52	2.11
PI030594	1996+IL	China	II	2.3	1.9	6.3	3.4	1.68	1.97
PI054818	1996+IL	China	II	1.4	1.6	6.5	3.8	2.26	2.44
PI056563	1996+IL	unknown	IV	1.4	1.6	6.3	3.6	3.36	2.74
PI061944	1996+IL	China	IV	1.4	1.5	6.8	3.7	2.99	2.27
PI061947	1996+IL	China	IV	1.4	1.5	6.6	3.6	4.77	3.05
PI062199	1996+IL	China	IV	1.4	1.5	6.5	3.8	3.57	2.34
PI063468	1996+IL	China	IV	1.4	1.5	6.4	3.7	3.42	2.33
PI065341	1996+IL	China	II	1.5	1.6	6.6	3.8	2.63	1.95
PI065346	1996+IL	China	II	1.4	1.6	6.3	3.6	3.19	1.5
PI065354	1996+IL	China	II	2.1	1.3	5.9	3.5	2.9	2.55
PI068446	1996+IL	China	II	1.4	1.6	6.7	4	2.02	2.71
PI068455	1996+IL	China	II	1.4	1.6	6.6	3.8	3.19	2.54
PI068480	1996+IL	China	II	1.4	1.6	6.6	3.8	3.17	2.43
PI068587	1996+IL	China	II	1.4	1.5	6.3	3.6	3.96	1.97
PI068598	1996+IL	China	II	1.4	1.6	6.5	3.8	3.89	2.34
PI068599	1996+IL	China	III	1.5	1.6	6.5	3.8	2.21	2.89
PI068627	1996+IL	China	II	1.4	1.6	6.5	3.8	3.28	2.45
PI070021	1996+IL	China	II	1.4	1.6	6.4	3.8	3.09	2.18
PI070077	1996+IL	China	II	1.4	1.6	6.7	4	3.56	2.24
PI070228	1996+IL	China	II	1.4	1.6	6.6	3.9	3.13	2.46
PI070251	1996+IL	China	II	1.4	1.7	6.8	3.9	2.66	2.29
PI070473-1	1996+IL	China	I	1.3	1.5	6.3	3.6	3.01	2.76
PI070503	1996+IL	China	II	1.5	1.7	6.5	3.8	3.35	2.44
PI079586	1996+IL	China	II	1.3	1.3	5.8	3.5	2.62	2.91
PI079593	1996+IL	China	II	1.1	1.3	5.6	3.2	3.81	3.48
PI079703	1996+IL	China	II	1.4	1.6	6.5	3.8	2.98	1.94
PI079848-1	1996+IL	China	III	1.4	1.5	6.6	3.7	4.11	3.4
PI079885	1996+IL	China	II	1.5	1.6	6.7	3.8	2.58	2.44
PI081029N	1996+IL	Japan	II	1.5	1.7	6.6	3.8	3.09	2.32
PI081034-1	1996+IL	Japan	IV	1.4	1.5	6.5	3.8	4.14	2.62
PI081763	1996+IL	China	II	1.2	1.3	5.6	3.2	4.88	3.63
PI081768	1996+IL	China	II	1.5	1.4	6.8	3.7	4.92	3.74
PI081770	1996+IL	China	II	1.6	1.5	6.9	3.8	4.51	3.32
PI081771	1996+IL	China	II	1.6	1.5	6.7	3.5	4.6	2.82
PI081773	1996+IL	Japan	II	1.5	1.5	6.5	3.5	4.64	3
PI082183	1996+IL	South Korea	I	1.4	1.6	6.3	3.8	2.53	2.06
PI082527	1996+IL	North Korea	IV	1.4	1.6	6.5	3.8	5.28	2.28
PI082532	1996+IL	North Korea	II	1.2	1.3	5.8	3.3	3.25	3.49
PI084509	1996+IL	unknown	III	1.4	1.6	6.7	3.8	4.19	2.46
PI084610	1996+IL	South Korea	III	1.5	1.3	5.3	3.2	6.15	4.12
PI084646-2	1996+IL	South Korea	IV	1.5	1.6	7	3.9	4.6	2.56
PI084957	1996+IL	Japan	III	1.4	1.6	6.3	3.8	3.81	2.85
PI084960	1996+IL	Japan	IV	1.4	1.5	6.5	3.6	3.27	2.52
PI085021	1996+IL	Japan	II	1.4	1.6	6.5	3.8	3.21	2.16
PI085407	1996+IL	South Korea	IV	1.4	1.5	6.7	3.6	4.57	2.66
PI085456	1996+IL	South Korea	III	1.5	1.7	6.8	3.9	3.1	2.74
PI085508	1996+IL	South Korea	II	1.4	1.5	6.4	3.8	2.96	2.09
PI085559	1996+IL	South Korea	III	1.5	1.5	6.5	3.7	4.67	4.22
PI086002	1996+IL	Japan	II	1.3	1.3	5.9	3.5	3.47	3.81
PI086006	1996+IL	Japan	III	1.4	1.4	6.5	3.5	3.88	3.9
PI086029	1996+IL	Japan	III	1.8	1.6	6.9	3.5	3.23	2.5
PI086045	1996+IL	Japan	II	1.3	1.4	6.1	3.6	2.73	2.87
PI086046	1996+IL	Japan	II	1.2	1.3	6	3.4	3.36	3.05
PI086050	1996+IL	Japan	II	1.4	1.6	6.5	3.9	2.73	1.87
PI086069	1996+IL	Japan	II	1.8	1.4	5.8	3.7	3.52	2.82
PI086089	1996+IL	Japan	II	1.5	1.6	6.4	3.9	3.06	2.38
PI086133	1996+IL	Japan	I	1.2	1.3	5.6	3.2	3.74	3.57
PI086145	1996+IL	Japan	III	1.6	1.4	6.6	3.4	5.48	3.49
PI087574	1996+IL	North Korea	III	1.5	1.6	6.4	3.7	2.96	3.12
PI087606	1996+IL	North Korea	IV	1.4	1.5	6.5	3.5	3.68	2.87
PI087619	1996+IL	North Korea	III	1.4	1.6	6.4	3.7	4.37	3.69
PI088293A	1996+IL	China	II	1.5	1.7	6.8	4	2.82	2.25
PI088294-1	1996+IL	China	II	1.4	1.6	6.4	3.8	3.18	2.49
PI088297	1996+IL	China	III	1.4	1.6	6.5	3.8	3.41	2.19
PI088298	1996+IL	China	II	1.5	1.6	6.6	3.9	2.81	2.32
PI088302-2	1996+IL	China	IV	1.4	1.5	6.6	3.6	1.7	2.14
PI088304	1996+IL	China	II	1.4	1.6	6.5	3.8	3.11	1.87
PI088305	1996+IL	China	III	1.4	1.6	6.5	3.9	3.26	3.08
PI088306-1	1996+IL	China	III	1.5	1.5	6.5	3.8	2.29	3.02
PI088307	1996+IL	China	II	1.4	1.6	6.6	3.9	3.46	2.06
PI088308	1996+IL	China	II	1.5	1.6	6.6	3.8	2.82	2.55
PI088309	1996+IL	China	II	1.4	1.6	6.5	3.7	1.51	2.23
PI088311	1996+IL	China	II	1.4	1.6	6.6	3.8	2.89	2.41
PI088312	1996+IL	China	III	1.4	1.6	6.7	3.9	4.64	3.26
PI088350	1996+IL	China	III	1.5	1.6	6.6	3.9	2.63	2.55
PI088351	1996+IL	China	II	1.5	1.6	6.6	3.8	2.71	2.79
PI088353	1996+IL	China	III	1.5	1.5	6.5	3.8	5.58	3.4
PI088354	1996+IL	China	III	1.5	1.6	6.5	3.9	3.78	2.77
PI088357	1996+IL	China	II	1.4	1.5	6.4	3.7	3.09	1.95
PI088358	1996+IL	China	II	1.4	1.6	6.5	3.8	2.4	2.17
PI088359	1996+IL	China	III	1.5	1.6	6.5	3.9	4.15	2.9
PI088442	1996+IL	China	II	1.4	1.7	6.3	3.7	1.85	2.07
PI088445	1996+IL	China	III	1.4	1.6	6.6	3.8	5.08	3.33
PI088447	1996+IL	China	III	1.4	1.6	6.8	3.9	5.73	3.59
PI088447-3	1996+IL	China	III	1.5	1.7	6.8	3.9	3.85	2.93
PI088448	1996+IL	China	III	1.4	1.6	6.6	3.8	4.32	3.07
PI088455	1996+IL	China	II	1.5	1.6	6.5	3.9	3.23	3.16
PI088458	1996+IL	China	IV	1.4	1.4	6.3	3.6	4.68	2.96
PI088459	1996+IL	China	IV	1.4	1.5	6.6	3.8	4.14	3.19
PI088466	1996+IL	China	III	1.4	1.6	6.5	3.9	4.1	3.4
PI088468	1996+IL	China	II	1.3	1.3	6	3.8	2.93	3.15
PI088479	1996+IL	China	II	1.4	1.5	6.5	3.8	2.62	2.62
PI088486	1996+IL	China	III	1.4	1.4	6.7	3.5	3.81	2.35
PI088490-1	1996+IL	China	III	1.4	1.6	6.3	3.7	4.15	2.29
PI088490-2	1996+IL	China	IV	1.4	1.6	6.6	3.7	1.93	2.29
PI088492	1996+IL	China	III	1.8	1.5	7	3.6	4.78	3.32
PI088495	1996+IL	China	II	1.4	1.6	6.7	3.9	4.31	2.92
PI088497	1996+IL	China	I	1.4	1.6	6.4	3.9	2.19	1.58
PI088502	1996+IL	China	III	1.3	1.3	6	3.6	6.39	5.99
PI088777	1996+IL	China	II	1.5	1.9	6.6	3.6	2.87	2.38
PI088780	1996+IL	China	III	1.4	1.6	6.9	3.8	2.56	3.18
PI088782	1996+IL	China	III	1.5	1.6	6.6	3.8	2.69	2.34
PI088797	1996+IL	China	I	1.4	1.5	6.3	3.8	1.48	2.11
PI088818	1996+IL	China	III	1.5	1.7	6.8	3.7	4.54	2.82
PI088997	1996+IL	China	II	1.4	1.5	6.6	3.9	2.81	2.38
PI089002	1996+IL	China	III	1.5	1.6	6.6	4	4.04	2.82
PI089003-1	1996+IL	China	II	1.5	1.4	6.7	3.8	2.76	3.25
PI089003-2	1996+IL	China	III	1.5	1.3	6.8	3.5	5.2	3.35
PI089004	1996+IL	China	II	1.4	1.6	6.6	3.8	2.67	2.37
PI089005-5	1996+IL	China	II	1.5	1.8	6.5	3.8	1.81	1.9
PI089006	1996+IL	China	III	1.4	1.5	6.4	3.7	3.16	1.98
PI089006-2	1996+IL	China	II	1.4	1.6	6.7	3.9	2.49	2.57
PI089007	1996+IL	China	III	1.4	1.6	6.5	3.8	3.22	3.02
PI089009	1996+IL	China	III	1.4	1.5	6.6	3.8	4.04	2.82
PI089009-2	1996+IL	China	III	1.5	1.6	6.8	4	3.79	2.51
PI089010	1996+IL	China	IV	1.4	1.5	6.7	3.8	2.78	2.45
PI089012	1996+IL	China	II	1.4	1.5	6.4	3.8	3.07	1.66
PI089053	1996+IL	China	II	1.4	1.6	6.5	3.9	3.2	2.48
PI089055	1996+IL	China	I	1.3	1.5	6.2	3.7	2.57	2.08
PI089056-3	1996+IL	China	I	1.4	1.7	6.4	3.6	2.87	2.79
PI089057	1996+IL	China	I	1.4	1.6	6.4	3.9	2.23	1.81
PI089058	1996+IL	China	I	1.4	1.6	6.2	3.6	2.07	2.28
PI089059	1996+IL	China	II	1.4	1.6	6.4	3.9	3.38	2.29
PI089060	1996+IL	China	I	1.4	1.6	6.6	3.7	2.52	2.18
PI089061N	1996+IL	China	III	1.5	1.6	6.5	3.7	4.79	2.92
PI089063	1996+IL	China	II	1.4	1.6	6.4	3.7	1.89	1.16
PI089066	1996+IL	China	III	1.4	1.6	6.8	3.6	2.66	2.39
PI089067	1996+IL	China	III	1.4	1.6	6.4	3.7	4.37	3.07
PI089070	1996+IL	China	II	1.4	1.7	6.3	3.7	3.05	1.61
PI089072	1996+IL	China	II	1.4	1.6	6.4	3.8	3.25	2.09
PI089073	1996+IL	China	II	1.4	1.5	6.4	3.7	3.21	2.8
PI089075	1996+IL	China	II	1.4	1.6	6.5	3.7	2.28	2.45
PI089117	1996+IL	unknown	III	1.4	1.6	6.6	3.9	3.32	2.95
PI089128	1996+IL	Japan	IV	1.5	1.5	6.7	3.7	3.29	3.02
PI089130	1996+IL	North Korea	III	1.5	1.6	6.7	3.9	3.3	2.55
PI089138	1996+IL	North Korea	II	1.4	1.5	6.7	3.8	2.49	2.88
PI089143	1996+IL	North Korea	III	1.4	1.6	6.6	3.7	2.46	2.23
PI089146	1996+IL	North Korea	III	1.3	1.4	6.1	3.7	2.49	3.38
PI089150	1996+IL	North Korea	III	1.4	1.5	6.7	3.7	2.58	2.8
PI089152	1996+IL	North Korea	III	1.5	1.6	6.6	3.8	3.27	2.71
PI089153	1996+IL	North Korea	II	1.4	1.5	6.6	3.7	3.85	2.88
PI089154	1996+IL	North Korea	II	1.5	1.6	7	4	4.14	2.65
PI089154-1	1996+IL	North Korea	II	1.4	1.6	6.7	3.9	2.39	3.03
PI089156	1996+IL	North Korea	II	1.4	1.5	6.5	3.7	4.05	2.44
PI089162	1996+IL	North Korea	III	1.4	1.6	6.4	3.8	3.93	2.77
PI089167	1996+IL	China	II	1.4	1.5	6.7	3.9	4.17	2.73
PI089168	1996+IL	China	III	1.4	1.5	6.4	3.6	3.75	2.58
PI089171	1996+IL	China	II	1.4	1.6	6.7	3.9	3.16	2.77
PI089773	1996+IL	China	III	1.4	1.5	6.5	3.4	5.36	2.8
PI089784	1996+IL	China	III	1.4	1.5	6.5	3.7	5.07	2.88
PI090220	1996+IL	North Korea	IV	1.4	1.5	6.8	3.8	4.11	2.5
PI090221	1996+IL	North Korea	IV	1.4	1.6	6.8	3.8	4.71	2.81
PI090241	1996+IL	North Korea	IV	1.3	1.6	6.6	3.7	3.43	2.32
PI090256	1996+IL	South Korea	IV	1.4	1.5	6.5	3.6	4.29	2.69
PI090305	1996+IL	unknown	IV	1.4	1.6	6.5	3.8	3.63	2.11
PI090392	1996+IL	China	III	1.4	1.5	6.7	3.7	4.94	3.09
PI090401	1996+IL	China	IV	1.4	1.5	6.6	3.7	6.22	2.7
PI090402	1996+IL	China	IV	1.3	1.5	6.5	3.6	3.38	2.45
PI090463	1996+IL	China	III	1.4	1.5	6.5	3.8	3.21	3.47
PI090486	1996+IL	China	III	1.4	1.5	6.7	3.8	6.44	2.28
PI090490	1996+IL	China	IV	1.3	1.4	6.5	3.5	2.89	2.61
PI090490-2	1996+IL	China	IV	1.4	1.5	6.7	3.7	3.82	2.84
PI090495N	1996+IL	China	IV	1.4	1.6	6.5	3.7	4.32	2.57
PI090499-2	1996+IL	China	IV	1.4	1.5	6.8	3.7	4.03	2.12
PI090560	1996+IL	China	II	1.4	1.5	6.5	3.9	4.01	3.24
PI090566	1996+IL	China	III	1.5	1.6	6.6	3.7	2.63	2.98
PI090566-1	1996+IL	China	III	1.5	1.7	6.6	4	3.37	2.64
PI090567-1	1996+IL	China	III	1.4	1.5	6.7	3.6	3.35	2.68
PI090575	1996+IL	China	II	1.4	1.5	6.6	3.8	4.42	2.61
PI090576-1	1996+IL	China	III	1.5	1.6	6.7	3.7	1.7	2.89
PI090578	1996+IL	China	III	1.4	1.5	6.8	3.8	3.27	2.57
PI090579	1996+IL	China	III	1.4	1.5	6.7	3.8	4.3	2.69
PI090723	1996+IL	unknown	III	1.5	1.5	6.6	3.8	4.39	3.07
PI091082	1996+IL	South Korea	IV	1.4	1.5	6.4	3.7	2.85	2.29
PI091083	1996+IL	South Korea	III	1.5	1.6	6.5	3.6	5.21	3
PI091089	1996+IL	China	III	1.5	1.6	6.6	3.8	5.02	3.26
PI091091	1996+IL	China	II	1.4	1.6	6.5	3.7	2.84	2.11
PI091100-1	1996+IL	China	III	1.5	1.6	6.8	3.9	5.15	3.57
PI091100-2	1996+IL	China	III	1.4	1.6	6.4	3.6	4.41	3.17
PI091100-4	1996+IL	China	IV	1.5	1.7	6.6	3.9	5.3	3.03
PI091103	1996+IL	China	IV	1.4	1.5	6.4	3.7	3.09	2.44
PI091104	1996+IL	China	II	1.4	1.6	6.8	3.9	3.15	3.04
PI091107	1996+IL	China	II	1.4	1.6	6.4	3.7	2.22	2.29
PI091108-1	1996+IL	China	IV	1.4	1.5	6.6	3.8	5.14	2.87
PI091108-2	1996+IL	China	IV	1.4	1.5	6.5	3.7	5.64	2.38
PI091108N	1996+IL	China	III	1.4	1.5	6.7	3.6	4.05	2.84
PI091109	1996+IL	China	II	1.4	1.6	6.6	3.7	2.43	2.17
PI091110	1996+IL	China	I	1.4	1.6	6.4	3.8	2.16	2.06
PI091110-1	1996+IL	China	I	1.3	1.5	6.3	3.6	2.42	2.62
PI091113	1996+IL	China	III	1.4	1.5	6.6	3.9	4.51	2.45
PI091115	1996+IL	China	II	1.4	1.5	6.6	3.7	2.58	2.52
PI091116	1996+IL	China	II	1.4	1.6	6.8	4	2.1	2.29
PI091120	1996+IL	China	II	1.4	1.6	6.6	3.8	3.32	2.41
PI091120-3	1996+IL	China	III	1.4	1.5	6.7	3.7	2.94	2.59
PI091121-1	1996+IL	China	III	1.5	1.7	6.4	3.7	4.76	3.24
PI091123	1996+IL	China	I	1.4	1.6	6.4	3.9	2.73	2.57
PI091124	1996+IL	China	II	1.4	1.5	6.5	3.9	4.95	2.69
PI091132-2	1996+IL	China	II	1.4	1.6	6.6	3.9	2.84	2.22
PI091150	1996+IL	China	II	1.4	1.6	6.7	3.8	3.07	2.13
PI091340	1996+IL	China	III	1.5	1.6	6.8	3.6	2.64	2.61
PI091343	1996+IL	China	III	1.4	1.5	6.6	3.5	4.75	4.09
PI092560	1996+IL	China	III	1.5	1.3	6.6	3.6	4.4	3.13
PI092570	1996+IL	China	II	1.5	1.6	6.6	3.8	2.98	2.7
PI092583	1996+IL	China	II	1.5	1.6	6.5	3.7	3.25	2.07
PI092600	1996+IL	China	III	1.4	1.6	6.4	3.8	3.46	3.64
PI092601-1	1996+IL	China	III	1.4	1.6	6.5	3.7	2.74	2.64
PI092603	1996+IL	China	II	1.5	1.7	6.7	4	4.08	2.76
PI092662	1996+IL	China	III	1.4	1.5	6.5	3.7	3.17	2.38
PI092691	1996+IL	China	III	1.3	1.5	6.4	3.7	3.22	1.98
PI093559	1996+IL	China	II	1.4	1.6	6.5	3.8	3.27	2.22
PI095801	1996+IL	South Korea	IV	1.4	1.6	6.7	3.7	4.1	2.65
PI096171	1996+IL	North Korea	II	1.4	1.5	6.6	3.7	5.76	3.53
PI096194-3	1996+IL	China	III	1.4	1.5	6.6	3.8	3.37	3.05
PI096321	1996+IL	North Korea	III	1.6	1.4	6.8	3.5	4.83	3.32
PI096787	1996+IL	North Korea	III	1.4	1.5	6.4	3.5	4.58	3.68
PI096984	1996+IL	North Korea	IV	1.4	1.5	6.7	3.7	5.47	2.93
PI132206	1996+IL	Netherlands	I	1.2	1.3	4.5	3.1	4.33	3.33
PI135589	1996+IL	China	II	1.2	1.4	6	3.3	4.43	3.38
PI135590	1996+IL	China	II	1.5	1.4	6.5	3.4	4.55	3.11
PI142491	1996+IL	China	I	1.4	1.5	6.3	3.7	2.39	2.44
PI153239	1996+IL	Belgium	0	1.3	1.4	6.3	3.6	2.86	2.21
PI153280	1996+IL	France	II	1.2	1.4	5.5	3.3	5.04	3.02
PI153289	1996+IL	Belgium	II	1.2	1.4	5.4	3.3	5.66	3.23
PI153309	1996+IL	France	III	1.4	1.5	6.6	3.8	5.06	3.2
PI154192	1996+IL	Netherlands	0	1.5	1.4	6.5	3.6	1.93	2.33
PI157395	1996+IL	South Korea	IV	1.4	1.6	6.6	3.6	4.2	2.59
PI157396	1996+IL	South Korea	IV	1.4	1.5	6.4	3.5	4.26	2.82
PI157409	1996+IL	South Korea	IV	1.4	1.5	6.5	3.6	6.21	2.32
PI157410	1996+IL	South Korea	IV	1.4	1.5	6.6	3.6	4.9	2.98
PI157414	1996+IL	South Korea	IV	1.5	1.6	6.4	3.5	3.72	2.76
PI157416	1996+IL	South Korea	III	1.7	1.4	5.4	3.6	3.92	3.06
PI157428	1996+IL	South Korea	IV	1.4	1.5	6.7	3.7	4.8	3.03
PI157429	1996+IL	South Korea	III	1.4	1.5	6.4	3.6	4.37	2.57
PI157438	1996+IL	South Korea	IV	1.5	1.5	6.5	3.6	4.34	2.89
PI157445	1996+IL	South Korea	IV	1.4	1.5	6.4	3.5	4.42	2.54
PI157449	1996+IL	South Korea	IV	1.4	1.6	6.8	3.8	5.73	2.8
PI157450	1996+IL	South Korea	IV	1.4	1.5	6.4	3.6	4.51	2.67
PI157452	1996+IL	South Korea	IV	1.4	1.5	6.3	3.4	4.78	2.91
PI157453	1996+IL	South Korea	IV	1.8	1.3	4.8	3.6	2.74	2.71
PI157454	1996+IL	South Korea	IV	1.4	1.4	6.6	3.5	5.06	2.89
PI157457	1996+IL	South Korea	III	1.4	1.6	6.5	3.8	6.42	3.12
PI157458	1996+IL	South Korea	IV	1.5	1.5	6.6	3.5	4	2.6
PI157472	1996+IL	South Korea	IV	1.4	1.5	6.3	3.6	3.67	2.52
PI161989	1996+IL	Austria	0	1.4	1.4	6.4	3.5	3.26	2.77
PI180530	1996+IL	Germany	0	1.4	1.5	6.7	3.7	0.54	1.83
PI181552	1996+IL	Japan	III	1.4	1.6	6.8	4	5.56	2.71
PI181571	1996+IL	Japan	0	1.4	1.4	6.4	3.4	5.91	4.88
PI189866	1996+IL	France	0	1.4	1.3	6	3.1	3.61	2.67
PI189903	1996+IL	France	0	1.4	1.5	6.5	3.6	0.57	2.04
PI189904	1996+IL	France	0	1.3	1.3	6.5	3.5	3.96	4.08
PI189950	1996+IL	France	0	1.2	1.3	4.4	2.9	4.94	3.83
PI194640	1996+IL	Sweden	0	1.4	1.6	6.4	3.3	1.01	1.29
PI196148	1996+IL	Japan	III	1.4	1.4	6.7	3.6	4.54	2.87
PI196163	1996+IL	Japan	II	1.4	1.5	6.7	3.8	2.41	2.17
PI200548	1996+IL	Japan	III	1.4	1.9	6.6	3.5	4.82	1.98
PI219782	1996+IL	Japan	IV	1.4	1.5	6.7	3.6	3.67	2.63
PI226589	1996+IL	Japan	III	1.4	1.7	6.5	3.4	4.26	1.88
PI227218	1996+IL	Japan	III	1.3	1.3	6.5	3.7	3.86	2.21
PI229324	1996+IL	Japan	III	1.4	1.5	6.8	3.8	5.54	2.28
PI229360	1996+IL	Japan	IV	1.4	1.5	6.6	3.7	5.26	1.96
PI232989	1996+IL	China	II	1.3	1.4	5.6	3.3	4.55	3.39
PI232991	1996+IL	China	II	1.3	1.4	6.4	3.5	4.28	3.88
PI243533	1996+IL	Japan	IV	1.5	1.5	6.4	3.4	5.69	2.1
PI253651C	1996+IL	China	III	1.1	1.3	5.4	3.2	5.75	3.99
PI261468	1996+IL	Japan	III	1.4	1.5	6.6	3.7	3.69	2.13
PI266806A	1996+IL	China	II	1.5	1.6	6.6	3.9	3.14	2.72
PI283330	1996+IL	Taiwan	IV	1.3	1.2	5.8	3.4	4.36	3.04
PI290116B	1996+IL	Hungary	0	1.3	1.5	6.3	3.6	1.73	2.31
PI290123A	1996+IL	Germany	0	1.4	1.4	6.5	3.7	3.65	2.42
PI290137	1996+IL	France	0	1.4	1.3	6.2	3.8	3.08	3.06
PI290138	1996+IL	Germany	0	1.4	1.2	6.2	3.6	2.76	3.16
PI290139	1996+IL	Hungary	0	1.4	1.5	6.5	3.7	3.19	2.37
PI290148	1996+IL	France	0	1.4	1.3	5.9	3.4	6.34	6.45
PI290151	1996+IL	Hungary	0	1.3	1.3	5.2	3.2	5.44	3.27
PI291278	1996+IL	China	I	1.2	1.3	5.2	3.2	3.09	1.64
PI291299	1996+IL	China	II	1.4	1.6	6.6	3.8	3.52	2.06
PI297499	1996+IL	China	0	1.4	1.4	6.6	3.7	1.1	2.34
PI297520	1996+IL	Hungary	0	1.4	1.5	6.3	3.8	2.52	2.78
PI304218	1996+IL	Taiwan	IV	1.3	1.3	6.2	3.4	4.97	3.14
PI319536A	1996+IL	China	0	1.4	1.4	6.4	3.7	2.06	2.12
PI323586B	1996+IL	Portugal	II	1.4	1.5	6.5	3.8	5.31	3.86
PI340036	1996+IL	South Korea	IV	1.5	1.6	6.3	3.6	5.41	2.97
PI342004	1996+IL	Japan	IV	1.4	1.5	6.6	3.7	5.16	2.53
PI347561	1996+IL	Yugoslavia	0	1.4	1.4	6.5	3.7	5.94	4.19
PI361071A	1996+IL	Germany	0	1.4	1.4	6.3	3.5	3	3.88
PI361073	1996+IL	Germany	0	1.6	1.3	6.5	3.5	5.5	3.62
PI361091	1996+IL	Russia	0	1.5	1.6	6.5	3.6	1.8	1.64
PI361112B	1996+IL	China	II	1.5	1.6	6.5	3.7	3.76	3.05
PI378656B	1996+IL	Bulgaria	0	1.4	1.4	6.5	3.7	3.71	2.81
PI379562A	1996+IL	Japan	IV	1.7	1.3	6.1	3.6	7.68	1.99
PI379562B	1996+IL	Japan	IV	1.8	1.3	6	3.6	7.94	2.18
PI384473	1996+IL	Russia	II	1.4	1.5	6.4	3.9	3.12	2.59
PI391588	1996+IL	China	0	1.4	1.5	6.4	3.7	0.89	2.04
PI391594	1996+IL	China	II	1.5	1.6	6.5	3.9	3.9	2.72
PI398190	1996+IL	South Korea	IV	1.3	1.5	6.1	3.4	5.88	3.72
PI398200	1996+IL	South Korea	IV	1.2	1.3	5.8	3.4	5.02	3.58
PI398208	1996+IL	South Korea	IV	1.9	1.2	5.8	3.4	4.03	2.83
PI398211	1996+IL	South Korea	IV	1.5	1.4	6.7	3.7	6.79	2.55
PI398226	1996+IL	South Korea	IV	1.4	1.5	6.5	3.5	3.77	2.5
PI398290	1996+IL	South Korea	IV	1.2	1.3	6.1	3.4	6.49	2.95
PI398349	1996+IL	South Korea	IV	1.5	1.4	6.3	3.5	5.77	2.68
PI398357	1996+IL	South Korea	IV	1.5	1.5	6.5	3.6	5.12	2.81
PI398383	1996+IL	South Korea	IV	1.4	1.3	6.3	3.5	4.81	2.64
PI398472	1996+IL	South Korea	IV	1.3	1.3	5.9	3.7	4.79	3.2
PI398529	1996+IL	South Korea	IV	1.3	1.3	5.9	3.4	6.93	2.81
PI398638	1996+IL	South Korea	III	1.3	1.5	6	3.4	5.76	4.95
PI398639	1996+IL	South Korea	III	1.4	1.6	6.5	3.6	3.49	2.52
PI398644	1996+IL	South Korea	IV	1.3	1.3	6.1	3.6	6.13	3.15
PI398682	1996+IL	South Korea	IV	1.4	1.4	5.9	3.3	6.58	5.97
PI398701	1996+IL	South Korea	IV	1.5	1.3	6.2	3.4	6.68	3.54
PI398737	1996+IL	South Korea	IV	1.3	1.2	5.5	3.2	3.16	2.85
PI398749	1996+IL	South Korea	III	1.4	1.5	6.5	3.8	4.25	2.29
PI398752	1996+IL	South Korea	III	1.5	1.6	6.5	3.7	4.97	3.27
PI398762	1996+IL	South Korea	IV	1.3	1.3	6	3.3	6.38	3.43
PI398767	1996+IL	South Korea	IV	1.4	1.3	6	3.4	7.42	3.26
PI398768	1996+IL	South Korea	IV	1.34	1.29	6.39	3.72	10.24	4.93
PI398772	1996+IL	South Korea	IV	1.4	1.5	6.8	3.6	3.99	2.88
PI398775	1996+IL	South Korea	IV	1.4	1.3	6.5	3.5	4.27	2.55
PI398776	1996+IL	South Korea	III	1.4	1.5	6.8	3.6	4.75	2.71
PI398791	1996+IL	South Korea	IV	1.5	1.3	6.7	3.7	3.75	2.65
PI398802	1996+IL	South Korea	IV	1.4	1.2	5.8	3.4	6.52	3.02
PI398808	1996+IL	South Korea	IV	1.3	1.3	5.9	3.3	5.87	2.93
PI398842	1996+IL	South Korea	IV	1.4	1.5	6.7	3.7	5.09	2.63
PI398847	1996+IL	South Korea	IV	1.3	1.2	5.8	3.3	5.76	2.98
PI398849	1996+IL	South Korea	IV	1.5	1.2	5.9	3.3	6.18	3.45
PI398867	1996+IL	South Korea	IV	1.6	1.2	6.4	3.3	4.58	2.99
PI398881	1996+IL	South Korea	III	1.4	1.5	6.9	3.8	5.49	3.18
PI398898	1996+IL	South Korea	III	1.4	1.6	6.6	3.8	3.59	1.87
PI398899	1996+IL	South Korea	IV	1.4	1.5	6.7	3.6	4.81	3.17
PI398922	1996+IL	South Korea	IV	1.4	1.5	6.4	3.4	3.53	2.28
PI398934	1996+IL	South Korea	IV	1.3	1.4	6.5	3.4	5.64	2.38
PI398954	1996+IL	South Korea	III	1.4	1.6	6.5	3.8	3.5	2.24
PI398960	1996+IL	South Korea	IV	1.4	1.5	6.7	3.5	5.1	2.95
PI399016	1996+IL	South Korea	IV	1.4	1.5	6.6	3.5	3.19	2.46
PI399051	1996+IL	South Korea	IV	1.4	1.5	6.9	3.7	6.55	3.29
PI404188B	1996+IL	China	III	1.4	1.5	6.6	3.6	5.28	3.4
PI405690	1996+IL	China	II	1.4	1.6	6.5	3.8	3.95	2.23
PI406710	1996+IL	South Korea	IV	1.4	1.5	7	3.8	5.55	2.64
PI407658C	1996+IL	China	IV	1.4	1.4	6.7	3.5	3.8	2.24
PI407731	1996+IL	China	IV	1.4	1.6	6.6	3.7	4.77	2.75
PI407733	1996+IL	China	IV	1.4	1.5	6.5	3.6	2.72	2.62
PI407776	1996+IL	South Korea	IV	1.4	1.6	6.5	3.7	5.11	2.28
PI407778A	1996+IL	South Korea	IV	1.3	1.3	5.6	3.3	3.89	3.02
PI407778B	1996+IL	South Korea	IV	1.2	1.2	5.5	3.1	4.75	3.84
PI407781A	1996+IL	South Korea	IV	1.4	1.6	6.3	3.6	5.73	2.24
PI407818B	1996+IL	South Korea	IV	1.4	1.5	6.5	3.7	3.81	2.16
PI407827	1996+IL	South Korea	IV	1.4	1.5	6.8	3.7	3.49	2.62
PI407845B	1996+IL	South Korea	IV	1.4	1.4	6.4	3.5	5.49	3.3
PI407850	1996+IL	South Korea	III	1.5	1.5	6.5	3.7	5.93	3.58
PI407883	1996+IL	South Korea	IV	1.5	1.5	6.5	3.5	4.48	2.92
PI407897	1996+IL	South Korea	IV	1.3	1.4	6.6	3.5	5.6	3.12
PI407917	1996+IL	South Korea	IV	2.3	1.8	5.9	3.1	1.85	2.1
PI407927B	1996+IL	South Korea	IV	1.2	1.2	5.6	3.4	3.24	2.37
PI407972B	1996+IL	South Korea	IV	1.4	1.5	6.7	3.6	5.25	2.72
PI407975A	1996+IL	South Korea	IV	1.4	1.5	6.4	3.5	2.98	2.82
PI407988B	1996+IL	South Korea	IV	1.4	1.4	6.6	3.6	5.51	2.75
PI407992	1996+IL	South Korea	IV	1.3	1.2	5.7	3.3	4.25	2.33
PI408014	1996+IL	South Korea	IV	1.5	1.5	6.5	3.4	3.95	2.05
PI408018	1996+IL	South Korea	IV	1.5	1.6	6.5	3.6	3.81	2.86
PI408021	1996+IL	South Korea	IV	1.4	1.6	6.5	3.7	5	3.21
PI408025	1996+IL	South Korea	III	1.3	1.4	6.3	3.6	5.89	3.51
PI408052A	1996+IL	South Korea	III	1.5	1.6	6.7	3.8	6.53	3.58
PI408057	1996+IL	South Korea	IV	1.2	1.3	6.1	3.5	5.18	2.77
PI408058	1996+IL	South Korea	IV	1.5	1.4	6.6	3.9	4.2	2.59
PI408062	1996+IL	South Korea	IV	1.4	1.6	6.6	3.7	4.79	2.14
PI408069	1996+IL	South Korea	IV	1.3	1.3	5.9	3.5	4.68	3.14
PI408071	1996+IL	South Korea	IV	1.3	1.3	6.1	3.3	6.36	2.96
PI408074B	1996+IL	South Korea	IV	2.1	1.3	5.7	3.6	3.67	2.24
PI408075	1996+IL	South Korea	III	1.4	1.5	6.4	3.7	4.55	2.54
PI408076B	1996+IL	South Korea	IV	1.4	1.5	6.5	3.5	6.96	2.65
PI408084B	1996+IL	South Korea	IV	2	1.3	5.7	3.7	4.9	2.99
PI408124B	1996+IL	South Korea	IV	1.4	1.5	6.4	3.6	3.87	2.19
PI408124C	1996+IL	South Korea	IV	1.3	1.5	6.4	3.5	4.51	2.24
PI408124D	1996+IL	South Korea	IV	1.4	1.5	6.8	3.7	3.03	2.61
PI408131A	1996+IL	South Korea	IV	1.4	1.4	6.5	3.4	5.65	2.58
PI408134A	1996+IL	South Korea	IV	1.9	1.2	5.2	3.4	2.62	2.05
PI408138D	1996+IL	South Korea	IV	1.4	1.6	6.7	3.7	4.63	2.66
PI408140A	1996+IL	South Korea	IV	1.6	1.3	6.4	3.6	2.84	1.75
PI408169B	1996+IL	South Korea	IV	1.3	1.4	6.5	3.4	5.31	3.01
PI408172	1996+IL	South Korea	IV	1.3	1.2	5.8	3.3	4.65	2.78
PI408181A	1996+IL	South Korea	IV	1.4	1.5	6.7	3.7	5.67	2.79
PI408181D	1996+IL	South Korea	IV	1.4	1.4	6.4	3.5	5.49	2.88
PI408189	1996+IL	South Korea	IV	1.3	1.2	5.7	3.4	5.39	2.94
PI408196A	1996+IL	South Korea	IV	1.8	1.2	6.4	3.4	5.84	2.5
PI408196B	1996+IL	South Korea	IV	1.8	1.2	6.1	3.4	5.94	3.16
PI408197A	1996+IL	South Korea	IV	1.2	1.2	5.7	3.2	4.91	2.66
PI408211A	1996+IL	South Korea	IV	1.2	1.2	5.3	3.1	4.27	2.98
PI408215A	1996+IL	South Korea	IV	1.4	1.5	6.7	3.7	4.45	2.7
PI408221B	1996+IL	South Korea	IV	1.5	1.5	6.7	3.6	5.07	3.38
PI408222B	1996+IL	South Korea	IV	1.4	1.5	6.5	3.5	6.24	2.87
PI408233A	1996+IL	South Korea	IV	1.3	1.4	6.2	3.6	4.35	3.36
PI408235	1996+IL	South Korea	IV	2.3	1.4	5.3	3.2	3.74	2.78
PI408262D	1996+IL	South Korea	IV	1.4	1.6	6.8	3.7	3.88	2.61
PI408265A	1996+IL	South Korea	IV	1.3	1.3	6.1	3.7	5.58	2.77
PI408272C	1996+IL	South Korea	IV	1.7	1.1	6	3.2	4.83	2.19
PI408302	1996+IL	South Korea	IV	1.4	1.4	6.5	3.4	6.12	2.71
PI408306	1996+IL	South Korea	IV	1.5	1.3	6.3	3.6	3.86	2.4
PI408316	1996+IL	South Korea	IV	1.4	1.5	6.4	3.5	4.91	2.33
PI408319B	1996+IL	South Korea	IV	1.4	1.5	6.6	3.5	4.5	2.96
PI408319C	1996+IL	South Korea	IV	1.5	1.4	6.6	3.4	7.32	2.97
PI408321	1996+IL	South Korea	III	1.4	1.5	6.6	3.8	5.84	2.79
PI408335B	1996+IL	South Korea	IV	1.7	1.2	5.5	3.3	3.13	1.96
PI416762	1996+IL	Japan	II	1.1	1.4	3.8	2.9	6.57	2.59
PI416801	1996+IL	Japan	IV	1.6	1.4	6.8	3.5	6.05	2.57
PI416845	1996+IL	Japan	0	1.5	1.3	6.1	3.5	5.19	5.74
PI416846	1996+IL	Japan	II	1.5	1.6	6.7	3.8	4.13	2.23
PI416888	1996+IL	Japan	IV	1.5	1.2	5.8	3.3	6.93	2.89
PI416920	1996+IL	Japan	II	1.4	1.5	6.6	3.7	7.2	3.79
PI416967	1996+IL	Japan	III	1.4	1.5	6.7	3.8	4.89	3.1
PI416990	1996+IL	Japan	III	1.4	1.5	6.4	3.7	5.69	2.62
PI417005	1996+IL	Japan	IV	1.4	1.4	6.6	3.7	5.83	3.06
PI417024	1996+IL	Japan	I	1.3	1.4	6.2	3.4	4.06	2.76
PI417040A	1996+IL	China	II	1.4	1.5	6.5	3.7	3.31	2.48
PI417044	1996+IL	Japan	II	1.4	1.5	6.7	3.8	3.81	2.14
PI417059	1996+IL	China	I	1.4	1.6	6.4	3.8	2.3	2.18
PI417091	1996+IL	Japan	II	1.2	1.4	5.6	3.2	6.99	3.42
PI417094	1996+IL	China	III	1.1	1.3	5	3.3	5.85	3.46
PI417095	1996+IL	Japan	0	1.4	1.3	5.8	3.5	3.4	3.19
PI417148	1996+IL	Japan	II	1.4	1.5	6.6	3.7	4.52	2.42
PI417151	1996+IL	Japan	II	1.4	1.5	6.5	3.7	3.1	1.31
PI417152	1996+IL	Japan	III	1.4	1.4	6.6	3.7	5.68	2.73
PI417154	1996+IL	Japan	II	1.4	1.5	6.7	3.7	3.83	2.09
PI417185	1996+IL	Japan	II	1.4	1.5	6.8	3.8	5.2	2.92
PI417189	1996+IL	Japan	III	1.4	1.4	6.8	3.7	6.18	2.82
PI417196A	1996+IL	Japan	I	1.5	1.4	6.3	3.5	5.87	3.74
PI417196B	1996+IL	Japan	I	1.4	1.5	6.3	3.6	4.12	2.42
PI417214	1996+IL	Japan	III	1.4	1.5	6.6	3.8	4.8	3.22
PI417218	1996+IL	Japan	II	1.4	1.6	6.5	3.7	4.35	2.23
PI417227	1996+IL	Japan	I	1.3	1.5	6.3	3.6	3.17	1.3
PI417246	1996+IL	Japan	II	1.4	1.5	6.5	3.6	3.38	2.73
PI417248	1996+IL	Japan	III	1.4	1.5	6.7	3.8	4.52	3.2
PI417269	1996+IL	Japan	IV	1.2	1.3	6.2	3.3	4.97	2.35
PI417274	1996+IL	Japan	II	1.4	1.5	6.6	3.6	3.11	1.95
PI417278	1996+IL	Japan	IV	1.5	1.4	6.7	3.5	4.42	2.84
PI417298	1996+IL	Japan	IV	1.4	1.4	6.4	3.6	3.65	2.78
PI417324A	1996+IL	Japan	III	1.4	1.5	6.6	3.7	5.02	2.23
PI417326	1996+IL	Japan	I	1.3	1.5	6.4	3.6	4.34	2.69
PI417328	1996+IL	Japan	III	1.3	1.4	6.3	3.5	5.27	3.37
PI417333	1996+IL	Japan	III	1.4	1.4	6.9	3.8	4.44	3.09
PI417353	1996+IL	Japan	III	1.4	1.4	6.7	3.7	3.99	3.03
PI417354	1996+IL	Japan	III	1.3	1.5	6.7	3.7	5.98	3
PI417393	1996+IL	Japan	III	1.4	1.5	6.8	3.6	3.43	2.87
PI417412	1996+IL	Japan	IV	1.4	1.5	6.6	3.8	5.14	2.33
PI417425	1996+IL	Japan	III	1.4	1.5	6.5	3.8	4.3	2.7
PI417482	1996+IL	Japan	III	1.4	1.4	6.1	3.7	4.17	2.68
PI417487	1996+IL	Japan	II	1.4	1.4	6.5	3.7	4.93	2.47
PI417513B	1996+IL	Eastern Europe	I	1.4	1.6	6.5	3.8	4.22	2.73
PI417516	1996+IL	Eastern Europe	I	1.4	1.5	6.4	3.8	4.14	2.47
PI417517	1996+IL	Yugoslavia	I	1.2	1.3	5.2	3.2	2.97	2.56
PI417564	1996+IL	Sweden	0	1.37	1.29	6.23	3.61	9.57	3.69
PI417572B	1996+IL	Russia	I	1.4	1.6	6.3	3.7	3.3	2.27
PI417578	1996+IL	United States	IV	1.4	1.4	6.6	3.6	4.64	2.65
PI423737	1996+IL	South Korea	IV	1.2	1.2	6	3.4	6.54	3.17
PI423749	1996+IL	South Korea	IV	1.5	1.4	6.8	4	6.11	2.76
PI423752A	1996+IL	South Korea	IV	1.5	1.3	6.4	3.5	4.2	2.92
PI423752B	1996+IL	South Korea	IV	1.6	1.3	7	4	5.78	2.81
PI423753B	1996+IL	South Korea	IV	2	1.2	6	3.4	5.62	2.71
PI423756B	1996+IL	South Korea	IV	1.4	1.3	6.6	3.5	5.25	2.69
PI423765	1996+IL	South Korea	IV	1.5	1.3	6.7	3.6	5.36	2.87
PI423768	1996+IL	South Korea	IV	1.4	1.4	7	3.7	5.4	2.59
PI423769B	1996+IL	South Korea	IV	1.4	1.5	6.6	3.6	3.51	2.88
PI423788	1996+IL	South Korea	IV	1.4	1.3	6.3	3.7	5.74	3.13
PI423791	1996+IL	South Korea	IV	1.6	1.3	6.6	3.7	6.64	2.86
PI423799B	1996+IL	South Korea	IV	1.5	1.2	6.2	3.4	5.66	3.32
PI423825	1996+IL	South Korea	IV	1.4	1.2	6	3.5	4.5	3
PI423866	1996+IL	Japan	0	1.5	1.3	6.2	3.3	2.68	2.72
PI423867	1996+IL	Japan	0	1.4	1.5	6.7	3.8	3.39	2.86
PI423890A	1996+IL	Japan	II	1.4	1.5	6.6	3.8	6.43	3.03
PI423890B	1996+IL	Japan	IV	1.5	1.4	6.8	3.7	7.77	3.08
PI424140	1996+IL	South Korea	IV	1.6	1.4	6.7	3.8	6.06	2.84
PI424143	1996+IL	South Korea	III	1.4	1.6	6.6	3.7	4.54	2.95
PI424165	1996+IL	South Korea	IV	1.4	1.5	6.8	3.6	5.13	2.75
PI424167	1996+IL	South Korea	IV	1.3	1.2	5.9	3.4	7.38	2.43
PI424168B	1996+IL	South Korea	IV	1.4	1.5	6.7	3.6	5.61	2.68
PI424177	1996+IL	South Korea	IV	1.4	1.5	6.7	3.6	4.83	2.81
PI424210	1996+IL	Russia	I	1.3	1.5	6.3	3.6	1.38	1.97
PI424211	1996+IL	South Korea	IV	1.5	1.3	6.2	3.4	6.46	3.05
PI424220A	1996+IL	South Korea	IV	2.5	1.7	5.4	3.2	4.56	2.56
PI424223	1996+IL	South Korea	IV	1.5	1.3	6.8	3.6	6.41	3.06
PI424226	1996+IL	South Korea	IV	1.4	1.2	5.9	3.5	5.49	2.84
PI424237A	1996+IL	South Korea	IV	1.6	1.5	6.8	3.5	6.11	2.46
PI424243	1996+IL	South Korea	IV	2.4	1.5	5.4	3.2	4.28	2.69
PI424249A	1996+IL	South Korea	III	1.4	1.5	6.3	3.6	5.03	2.85
PI424265	1996+IL	South Korea	IV	1.4	1.4	6.6	3.3	4.94	2.57
PI424267	1996+IL	South Korea	IV	1.5	1.3	6.7	3.6	6.55	2.71
PI424270B	1996+IL	South Korea	IV	1.4	1.4	6.4	3.5	5.86	2.54
PI424306	1996+IL	South Korea	IV	1.2	1.2	5.9	3.4	4.64	2.79
PI424326	1996+IL	South Korea	IV	1.4	1.2	6	3.5	7.06	3.03
PI424338	1996+IL	South Korea	IV	1.3	1.3	5.7	3.5	3.09	3.37
PI424352	1996+IL	South Korea	IV	1.7	1.2	5.4	3.3	5.39	3.35
PI424353	1996+IL	South Korea	III	1.5	1.4	6.7	3.6	4.14	3.73
PI424356	1996+IL	South Korea	III	1.5	1.3	6.7	3.8	4.99	3.08
PI424366	1996+IL	South Korea	III	1.5	1.6	6.4	3.7	3.62	2.93
PI424368A	1996+IL	South Korea	III	1.5	1.6	6.6	3.7	4.07	3.11
PI424370A	1996+IL	South Korea	IV	1.3	1.3	5.7	3.3	3.96	3.3
PI424407	1996+IL	South Korea	IV	1.5	1.3	6.7	3.5	6.2	3.2
PI424412	1996+IL	South Korea	IV	1.6	1.4	6.5	3.7	4.36	2.72
PI424425	1996+IL	South Korea	III	1.5	1.5	6.5	3.7	5.4	3.43
PI424435	1996+IL	South Korea	IV	1.4	1.4	6.8	3.6	6.04	2.96
PI424465	1996+IL	South Korea	IV	1.6	1.3	6.6	3.6	6.92	3.51
PI424470	1996+IL	South Korea	IV	1.5	1.5	6.7	3.4	4.65	2.67
PI424487B	1996+IL	South Korea	IV	1.4	1.2	5.7	3.3	6.26	3.35
PI424537	1996+IL	South Korea	IV	1.5	1.4	6.6	3.4	4.67	2.69
PI424538	1996+IL	South Korea	IV	1.5	1.4	6.7	3.5	5.85	2.96
PI424546A	1996+IL	South Korea	IV	1.6	1.3	6.7	3.7	4.74	2.95
PI424546B	1996+IL	South Korea	IV	1.5	1.3	6.9	3.7	7.38	3.5
PI424547	1996+IL	South Korea	IV	1.6	1.4	6.7	3.7	6.11	3.17
PI424548	1996+IL	South Korea	IV	2.4	1.5	5.5	3.4	4.56	3.1
PI424549B	1996+IL	South Korea	IV	1.5	1.2	6.1	3.6	4.9	3.35
PI424558A	1996+IL	South Korea	IV	1.4	1.5	6.5	3.7	5.81	3.29
PI424572	1996+IL	South Korea	IV	1.5	1.3	6.6	3.7	6.2	3.35
PI424587	1996+IL	South Korea	IV	1.6	1.5	7.3	4	8.27	3.4
PI424599	1996+IL	South Korea	IV	1.5	1.3	6.6	3.6	6.7	3.56
PI424611B	1996+IL	South Korea	IV	2.6	2.1	5	3.1	4.08	3.16
PI424612	1996+IL	South Korea	IV	1.6	1.4	6.8	3.8	6.13	3.61
PI424615	1996+IL	South Korea	IV	1.5	1.6	6.9	3.8	4.39	3.15
PI427088D	1996+IL	China	II	1.5	1.6	6.6	3.8	2.3	2.68
PI430460B	1996+IL	China	I	1.4	1.7	6.5	3.8	3.74	2.2
PI436617	1996+IL	China	I	1.4	1.6	6.4	3.8	2.59	1.87
PI436620	1996+IL	China	0	1.4	1.5	6.5	3.8	3.62	3.97
PI437079A	1996+IL	Russia	0	1.3	1.3	6.4	3.6	1.12	1.76
PI437085	1996+IL	Russia	0	1.4	1.5	6.5	3.4	2.13	1.72
PI437097	1996+IL	Russia	I	1.4	1.6	6.5	3.6	3.12	2.05
PI437129B	1996+IL	Russia	III	1.5	1.3	6.8	3.6	5.33	3.16
PI437141	1996+IL	Russia	0	1.5	1.2	5.8	3.3	6.82	6.09
PI437166B	1996+IL	Russia	I	1.4	1.5	6.3	3.7	2.25	2.26
PI437389B	1996+IL	Russia	I	1.3	1.5	6.4	3.7	1.82	1.67
PI437390	1996+IL	Russia	III	1.5	1.4	6.8	3.8	3.44	3.02
PI437421	1996+IL	Russia	I	1.4	1.6	6.4	3.8	3.61	2.57
PI437501B	1996+IL	Russia	0	1.5	1.6	6.6	3.8	2.11	2.1
PI437532	1996+IL	Ukraine	0	1.4	1.6	6.7	3.8	1.34	1.22
PI437603	1996+IL	China	I	1.4	1.5	6.6	3.8	3.62	2.35
PI437610A	1996+IL	China	I	1.4	1.6	6.5	3.7	2.25	2.57
PI437615C	1996+IL	China	I	1.3	1.5	6.2	3.5	2.17	2.06
PI437674	1996+IL	China	III	1.5	1.5	6.7	3.6	3.96	3.03
PI437683	1996+IL	China	IV	1.6	1.3	7	3.6	4.68	2.92
PI437713	1996+IL	China	I	1.4	1.8	6.2	3.7	3.3	2.04
PI437716A	1996+IL	China	I	1.3	1.4	6.2	3.4	0.88	2.11
PI437757	1996+IL	China	I	1.4	1.8	6.5	3.5	2.79	2.22
PI437853B	1996+IL	China	III	1.4	1.5	6.4	3.7	3.74	2.81
PI437920A	1996+IL	China	0	1.4	1.4	6.4	3.6	2.24	1.06
PI437978	1996+IL	China	I	1.4	1.5	6.4	3.7	2.2	2.3
PI437988	1996+IL	China	I	1.4	1.5	6.8	3.7	2.88	2.43
PI437999	1996+IL	China	0	1.4	1.5	6.6	3.5	2.74	2.35
PI438042	1996+IL	China	I	1.5	1.7	6.5	3.8	2.64	2.25
PI438059	1996+IL	China	I	1.5	1.6	6.6	3.9	3.32	2.22
PI438078	1996+IL	China	I	1.4	1.7	6.5	3.7	2.13	2.22
PI438079	1996+IL	China	III	1.4	1.6	6.6	3.8	3.49	3.01
PI438108	1996+IL	China	I	1.5	1.6	6.8	3.9	3.17	3.4
PI438166B	1996+IL	China	I	1.4	1.7	6.6	3.8	3.22	2.33
PI438196	1996+IL	China	I	1.4	1.7	6.5	3.8	3.4	2.13
PI438295	1996+IL	Japan	IV	1.5	1.5	6.9	3.9	7.53	3.45
PI438315	1996+IL	France	III	1.4	1.7	6.6	3.8	4.22	3.37
PI438369A	1996+IL	Czech Republic	0	1.4	1.4	6.5	3.8	2.16	1.85
PI438500	1996+IL	United States	III	1.5	1.4	6.7	3.5	5.92	3.83
PI445799	1996+IL	Germany	0	1.4	1.5	6.4	3.8	0.77	1.8
PI445809	1996+IL	Germany	0	1.4	1.4	6.4	3.4	1.38	2.03
PI452433	1996+IL	China	I	1.5	1.6	6.6	3.8	3.26	2.58
PI458018	1996+IL	South Korea	IV	1.3	1.2	5.9	3.4	5.24	3.43
PI458019	1996+IL	South Korea	IV	1.5	1.3	6.9	3.7	7	3.69
PI458024A	1996+IL	South Korea	IV	1.5	1.3	6.9	3.8	6	3.45
PI458031	1996+IL	South Korea	IV	1.4	1.3	6.6	3.7	4.73	2.55
PI458034	1996+IL	South Korea	IV	1.5	1.4	6.6	3.7	4.86	3.06
PI458036	1996+IL	South Korea	IV	1.5	1.4	6.7	3.6	4.99	3.54
PI458039	1996+IL	South Korea	IV	2.6	1.9	5	3.1	4.53	3.22
PI458043	1996+IL	South Korea	IV	1.4	1.4	6.4	3.7	4.9	2.94
PI458045A	1996+IL	South Korea	IV	2.5	1.6	5	3.3	5.43	3.04
PI458053A	1996+IL	South Korea	IV	1.2	1.3	5.9	3.2	4.5	2.91
PI458060A	1996+IL	South Korea	IV	1.4	1.3	6	3.4	4.25	3.25
PI458060B	1996+IL	South Korea	IV	1.3	1.3	6.4	3.6	6.63	3.41
PI458062A	1996+IL	South Korea	III	1.3	1.3	6.1	3.8	4.66	3.32
PI458064	1996+IL	South Korea	IV	1.6	1.5	7	3.9	5.68	3.49
PI458066	1996+IL	South Korea	IV	1.3	1.2	6	3.4	6.58	2.95
PI458067A	1996+IL	South Korea	IV	1.9	1.3	4.8	3.6	4.79	3.58
PI458067B	1996+IL	South Korea	IV	2.6	2	5.4	3.3	4.54	2.72
PI458070B	1996+IL	South Korea	IV	1.2	1.2	5.8	3.3	5.36	2.72
PI458071	1996+IL	South Korea	IV	1.5	1.3	6.2	3.8	3.61	2.78
PI458072A	1996+IL	South Korea	IV	1.4	1.5	6.8	3.7	4.35	2.95
PI458074B	1996+IL	South Korea	IV	1.4	1.5	6.6	3.7	4.99	2.74
PI458075	1996+IL	South Korea	IV	1.5	1.2	6.8	3.7	7.11	3.89
PI458078	1996+IL	South Korea	IV	2.3	1.5	5.9	3.5	4.41	3.01
PI458079	1996+IL	South Korea	IV	1.5	1.3	6.7	3.6	6.92	3.36
PI458080	1996+IL	South Korea	IV	1.4	1.5	6.6	3.7	5.8	2.85
PI458088	1996+IL	South Korea	IV	2.6	1.9	5.4	3.3	4.11	2.84
PI458090B	1996+IL	South Korea	IV	1.4	1.5	6.8	3.8	5.53	2.98
PI458104	1996+IL	South Korea	IV	1.4	1.5	6.8	3.6	6.08	2.72
PI458114	1996+IL	South Korea	IV	2.6	1.9	6.1	3.6	5.49	2.66
PI458131	1996+IL	South Korea	IV	1.6	1.3	6.7	3.6	6.89	3.04
PI458134	1996+IL	South Korea	IV	1.6	1.4	6.9	3.9	5.97	3.07
PI458137	1996+IL	South Korea	IV	1.5	1.3	6.1	3.5	6.62	3.39
PI458139	1996+IL	South Korea	IV	1.3	1.3	6	3.4	4.78	3.51
PI458141	1996+IL	South Korea	IV	1.5	1.5	6.8	3.5	5.54	2.43
PI458142	1996+IL	South Korea	IV	1.6	1.4	6.9	3.8	7.21	3.22
PI458144	1996+IL	South Korea	IV	1.4	1.6	6.7	3.7	4.11	2.63
PI458151	1996+IL	South Korea	IV	1.6	1.4	6.9	3.9	6.39	3.37
PI458160	1996+IL	South Korea	III	1.5	1.5	6.6	3.7	4.44	3.35
PI458169A	1996+IL	South Korea	IV	2.2	1.6	6	3.4	4.4	2.95
PI458169B	1996+IL	South Korea	IV	2.4	1.6	5.9	3.4	5.19	3.09
PI458171A	1996+IL	South Korea	IV	1.4	1.4	6.6	3.4	5.24	2.53
PI458188	1996+IL	South Korea	IV	2.5	1.7	5.9	3.5	4.83	3
PI458190	1996+IL	South Korea	IV	1.4	1.3	6.4	3.6	3.98	2.31
PI458191	1996+IL	South Korea	IV	1.5	1.4	6.3	3.7	4.67	2.68
PI458205	1996+IL	South Korea	III	1.4	1.5	6.4	3.6	5.97	3.74
PI458229	1996+IL	South Korea	IV	1.4	1.5	6.8	3.6	4.85	3
PI458233	1996+IL	South Korea	III	1.5	1.5	6.5	3.6	4.47	2.51
PI458276	1996+IL	South Korea	III	1.4	1.5	6.5	3.7	5.49	3.19
PI458306A	1996+IL	South Korea	IV	2.3	1.6	5.9	3.2	5.36	2.49
PI458507	1996+IL	China	III	1.4	1.5	6.6	3.6	4.05	2.98
PI458510	1996+IL	China	III	1.5	1.6	6.6	3.9	3.69	3.08
PI464865	1996+IL	China	I	1.5	1.7	6.6	3.9	3.99	2.39
PI464897	1996+IL	China	I	1.5	1.7	6.7	3.9	4.35	2.24
PI464914B	1996+IL	China	III	1.4	1.5	6.6	3.6	3.91	2.96
PI464920B	1996+IL	China	III	1.41	1.54	6.57	3.77	4.53	2.81
PI467313	1996+IL	China	0	1.4	1.5	6.6	3.6	3.52	3.1
PI467314	1996+IL	China	I	1.4	1.9	6.4	3.6	2.31	2.45
PI467335A	1996+IL	China	I	1.4	1.6	6.6	3.6	2.08	2.24
PI467336	1996+IL	China	I	1.5	1.7	6.5	3.8	2.77	2.46
PI468385	1996+IL	China	III	2.8	2.4	5.3	3.6	2.73	2.79
PI468408B	1996+IL	China	III	1.5	1.5	6.6	3.7	4.75	3.21
PI475785	1996+IL	China	III	1.5	1.7	6.6	3.9	3.53	3.24
PI475831	1996+IL	China	I	1.5	1.7	6.6	3.9	4.22	2.14
PI476347	1996+IL	Moldova	0	1.5	1.5	6.7	3.7	3.38	2.41
PI476348	1996+IL	Moldova	I	1.4	2.5	6.5	3.5	2.81	2.03
PI476881	1996+IL	Vietnam	III	1.4	1.5	6.6	3.6	4.18	2.99
PI476942	1996+IL	Vietnam	IV	1.3	1.4	6.5	3.4	4.51	2.5
PI479710	1996+IL	China	I	1.5	1.7	6.6	3.8	2.19	2.85
PI479718A	1996+IL	China	I	1.5	1.7	6.5	3.8	2.7	2.37
PI479736	1996+IL	China	I	1.5	1.5	6.4	3.6	3.12	2.93
PI479759	1996+IL	China	I	1.4	1.5	6.5	3.8	3	2.24
PI490769	1996+IL	China	III	1.2	1.4	6.1	3.2	7.04	3.25
PI491578	1996+IL	China	0	1.4	1.6	6.4	3.8	3.9	1.54
PI499957	1996+IL	China	III	1.3	1.4	6.3	3.7	4.14	3.38
PI504484	1996+IL	Taiwan	I	1.4	1.6	6.5	3.7	3.52	2.01
PI504494	1996+IL	Taiwan	I	1.4	1.7	6.5	3.7	2.98	1.56
PI504504	1996+IL	Taiwan	III	1.4	1.5	6.6	3.7	6.95	3.18
PI506526	1996+IL	Japan	IV	1.4	1.5	6.7	3.6	4.51	2.92
PI506581A	1996+IL	Japan	III	1.4	1.5	6.6	3.6	4.56	2.48
PI506587	1996+IL	Japan	III	1.4	1.5	6.6	3.7	6.51	2.83
PI506590E	1996+IL	Japan	IV	1.7	1.2	6.7	3.4	5.5	2.54
PI506641	1996+IL	Japan	III	1.4	1.3	6.8	3.6	7.62	2.46
PI506657	1996+IL	Japan	IV	1.4	1.6	6.6	3.6	4.05	2.72
PI506692	1996+IL	Japan	IV	1.4	1.6	6.8	3.7	5.66	2.58
PI506721	1996+IL	Japan	III	1.5	1.6	6.6	3.8	5.96	3.21
PI506723	1996+IL	Japan	III	1.4	1.6	6.5	3.8	5.55	3.51
PI506766	1996+IL	Japan	III	1.4	1.5	6.5	3.7	5.86	2.98
PI506779	1996+IL	Japan	IV	1.5	1.5	7.2	4.1	8.42	2.88
PI506784	1996+IL	Japan	IV	1.5	1.6	7.3	4	7.38	2.67
PI506790	1996+IL	Japan	III	1.4	1.5	6.6	3.6	3.99	2.75
PI506848	1996+IL	Japan	IV	1.4	1.5	6.7	3.5	4.59	2.34
PI506868	1996+IL	Japan	IV	1.5	1.6	7.1	3.9	6.72	2.86
PI506872	1996+IL	Japan	III	1.4	1.5	6.9	3.8	6.55	2.62
PI506931	1996+IL	Japan	IV	1.5	1.6	7.2	3.9	7.86	2.52
PI506935	1996+IL	Japan	IV	1.5	1.4	6.8	3.5	6.01	2.2
PI507061	1996+IL	Japan	IV	1.5	1.5	6.9	3.7	5.03	2.66
PI507062B	1996+IL	Japan	IV	1.4	1.6	6.8	3.7	4.75	2.56
PI507092	1996+IL	Japan	IV	1.39	1.42	6.92	3.76	9.81	4.33
PI507100	1996+IL	Japan	IV	1.5	1.4	6.5	3.7	4.75	3.11
PI507107	1996+IL	Japan	IV	1.4	1.4	6.7	3.5	4.89	2.26
PI507148	1996+IL	Japan	IV	1.4	1.4	6.8	3.7	6.08	2.6
PI507153	1996+IL	Japan	IV	1.5	1.6	6.9	3.8	6.24	3.02
PI507180	1996+IL	Japan	IV	1.5	1.5	6.8	3.5	5.69	2.65
PI507184B	1996+IL	Japan	III	1.5	1.5	6.7	3.7	8.12	3.55
PI507188	1996+IL	Japan	IV	1.5	1.6	7.2	4	6.92	2.92
PI507190	1996+IL	Japan	IV	1.5	1.4	6.7	3.4	5.18	2.44
PI507197A	1996+IL	Japan	III	1.4	1.5	6.5	3.6	5.16	2.03
PI507222	1996+IL	Japan	IV	2	1.2	5.9	3.5	4.78	2.62
PI507229	1996+IL	Japan	I	1.4	1.5	6.4	3.6	4.26	1.98
PI507272	1996+IL	Japan	IV	1.4	1.5	6.7	3.6	3.54	2.81
PI507273	1996+IL	Japan	III	1.5	1.6	6.6	3.7	3.88	2.8
PI507320B	1996+IL	Japan	IV	1.4	1.4	6.8	3.5	5.14	2.1
PI507323	1996+IL	Japan	III	1.3	1.4	6.4	3.4	2.14	1.89
PI507325	1996+IL	Japan	IV	1.4	1.5	6.9	3.7	4.94	2.47
PI507339	1996+IL	Japan	IV	1.5	1.4	6.9	3.5	5.36	2.85
PI507341	1996+IL	Japan	IV	1.5	1.4	6.8	3.7	5.87	1.89
PI507344	1996+IL	Japan	III	1.4	1.2	5.9	3.5	6.07	3.12
PI507350	1996+IL	Japan	0	1.4	1.5	6.5	3.7	2.79	2.21
PI507363	1996+IL	Japan	IV	1.4	1.6	6.7	3.8	5.49	2.78
PI507405	1996+IL	Japan	IV	1.4	1.6	6.9	3.7	5.76	2.86
PI507407	1996+IL	Japan	IV	1.4	1.6	6.8	3.8	5.93	2.76
PI507411	1996+IL	Japan	IV	1.5	1.6	6.8	3.8	6.04	3.1
PI507412	1996+IL	Japan	IV	1.4	1.5	7.1	3.8	8.01	2.43
PI507418	1996+IL	Japan	IV	1.4	1.5	7	3.7	7.12	2.62
PI507447	1996+IL	Japan	IV	1.4	1.5	6.7	3.6	5.2	2.63
PI507449	1996+IL	Japan	IV	1.6	1.4	6.6	3.8	5.77	3.05
PI507471	1996+IL	Japan	III	1.4	1.5	6.4	3.7	4.39	2.75
PI507500	1996+IL	Japan	0	1.7	1.5	6.7	3.6	8.5	4.74
PI507525B	1996+IL	Japan	0	1.8	1.5	6.7	3.6	3.31	2.19
PI507567	1996+IL	Japan	0	1.4	1.5	6.5	3.3	1.28	1.34
PI507573	1996+IL	Japan	IV	1.5	1.6	7.1	4	5.97	2.48
PI507670	1996+IL	Russia	0	1.4	1.5	6.3	3.8	2.17	2.44
PI507674	1996+IL	Russia	0	1.4	1.5	6.7	3.7	2.28	1.77
PI507677	1996+IL	Russia	0	1.4	1.5	6.5	3.8	1.72	2.27
PI507680	1996+IL	Russia	0	1.4	1.5	6.5	3.6	0.59	1.76
PI507698	1996+IL	Russia	0	1.4	1.5	6.4	3.7	2.26	1.76
PI507706	1996+IL	Russia	0	1.4	1.5	6.2	3.6	2.08	2.47
PI512322B	1996+IL	Georgia	I	1.4	1.7	6.7	3.8	3.56	2.45
PI512322C	1996+IL	Georgia	I	1.4	1.5	6.5	3.8	3.63	2.12
PI522188B	1996+IL	Russia	0	1.4	1.6	6.2	3.7	2.06	1.98
PI524994	1996+IL	Russia	I	1.5	1.6	6.8	4	4.44	4.75
PI538405	1996+IL	Japan	I	1.4	1.8	6.5	3.5	3.45	1.89
PI540740	1996+IL	Japan	I	1.4	1.9	6.6	3.5	2.65	2.2
PI549051B	1996+IL	Russia	0	1.4	1.5	6.5	3.8	2.06	2.23
PI549061	1996+IL	Japan	0	1.5	1.8	6.1	3.2	3.16	2.58
PI549076B	1996+IL	China	0	1.4	1.6	6.5	3.9	2.89	1.86
PI561237	1996+IL	China	I	1.5	1.6	6.6	3.9	4.11	2.76
PI561239	1996+IL	China	I	1.5	1.7	6.6	3.8	3.31	2.21
PI561278B	1996+IL	Russia	0	1.4	1.4	6.4	3.8	1.82	2.41
PI561282A	1996+IL	Russia	0	1.4	1.4	6.5	3.6	1.63	2.35
PI561299A	1996+IL	China	0	1.4	1.7	6.4	3.7	1.89	1.72
PI561302A	1996+IL	China	0	1.4	1.6	6.3	3.7	2.67	2.19
PI561302B	1996+IL	China	I	1.4	1.6	6.5	3.7	2.55	2.46
PI561344	1996+IL	China	0	1.4	1.6	6.4	3.7	2.09	1.27
PI561366	1996+IL	China	0	1.4	1.7	6.3	3.6	1.61	1.59
PI567157A	1996+IL	China	0	1.4	1.5	6.4	3.7	2.76	1.82
PI567171	1996+IL	China	0	1.4	1.6	6.5	3.8	3.07	1.69
PI567177	1996+IL	Japan	0	1.5	1.6	6.4	3.5	3.81	2.38
PI567200A	1996+IL	Georgia	0	1.4	1.5	6.3	3.8	1.32	2.34
PI567200B	1996+IL	Georgia	0	1.4	1.6	6.6	3.8	1.63	1.92
PI567212A	1996+IL	Russia	0	1.4	1.5	6.4	3.8	2.16	2.23
PI567213D	1996+IL	Russia	0	1.4	1.5	6.4	3.7	3.17	2.52
PI567218	1996+IL	Russia	0	1.4	1.5	6.5	3.9	2.46	2.07
PI567219	1996+IL	Russia	0	1.5	1.5	6.7	3.6	4.63	2.64
PI567224A	1996+IL	Russia	0	1.4	1.5	6.3	3.6	3.53	2.76
PI578367	1996+IL	China	III	1.4	1.5	6.4	3.7	3.21	2.78
PI578394	1996+IL	China	0	1.4	1.6	6.3	3.6	2.08	2.59
PI578396	1996+IL	China	0	1.3	1.6	6.2	3.6	2.64	1.76
PI578401A	1996+IL	China	I	1.5	1.6	6.6	3.8	3.89	2.29
PI578401C	1996+IL	China	I	1.4	1.4	6.5	3.7	4.03	5.15
PI578418	1996+IL	China	I	1.4	1.6	6.6	3.8	3.71	2.04
PI578426	1996+IL	China	0	1.5	1.5	6.4	3.6	3.21	2.82
PI578428A	1996+IL	China	0	1.4	1.5	6.3	3.7	2.21	2.15
PI578429	1996+IL	China	0	1.4	1.5	6.3	3.6	2.48	2.22
PI578439	1996+IL	Vietnam	III	1.3	1.4	6.4	3.6	3.74	2.61
PI578440	1996+IL	Vietnam	IV	1.4	1.4	6.8	3.6	3.98	2.47
PI578473A	1996+IL	China	III	1.3	1.5	6.3	3.5	3.64	2.92
PI578474	1996+IL	China	I	1.4	1.6	6.6	3.8	5.55	4.26
PI578477A	1996+IL	China	IV	1.4	1.4	6.8	3.6	4.33	2.33
PI578479	1996+IL	China	III	1.4	1.5	6.4	3.7	4.25	2.72
PI578482C	1996+IL	China	0	1.2	1.3	4.9	3.2	5.07	3.4
PI578487	1996+IL	China	0	1.4	1.5	6.4	3.7	1.93	2.12
PI587607A	1996+IL	China	IV	1.4	1.5	6.5	3.5	4.9	2.7
PI587636	1996+IL	China	IV	1.4	1.3	5.7	3.6	4.68	2.7
PI587637	1996+IL	China	III	1.3	1.3	5.9	3.5	4.24	3.36
PI587804	1996+IL	China	IV	1.3	1.3	6.5	3.4	5.36	2.57
PI587845	1996+IL	China	IV	1.4	1.3	6	3.5	4.48	2.15
PI587967	1996+IL	China	IV	1.4	1.5	6.6	3.7	4.23	2.58
PI587976A	1996+IL	China	IV	1.41	1.46	6.95	3.78	7.79	4.3
PI587977	1996+IL	China	III	1.4	1.5	6.8	3.8	4.65	2.74
PI587980A	1996+IL	China	IV	1.4	1.4	6.7	3.6	3.13	2.23
PI587980C	1996+IL	China	IV	1.4	1.4	6.7	3.6	2.44	2.36
PI587982A	1996+IL	China	III	1.4	1.5	6.5	3.7	5.04	3.25
PI587982B	1996+IL	China	IV	1.3	1.3	6.4	3.5	4.24	2.58
PI587983B	1996+IL	China	IV	1.4	1.6	7	3.8	5.65	2.52
PI587987B	1996+IL	China	V	1.4	1.4	6.8	3.7	7.39	4.66
PI587987C	1996+IL	China	IV	1.4	1.5	7	3.8	6.06	2.73
PI587991	1996+IL	China	III	1.4	1.5	6.7	3.7	5.86	2.5
PI587999D	1996+IL	China	IV	1.4	1.4	6.7	3.5	3.38	1.79
PI588008A	1996+IL	China	III	1.3	1.4	6.6	3.6	6.29	2.76
PI588008B	1996+IL	China	IV	1.4	1.3	6.4	3.5	4.86	2.95
PI588015A	1996+IL	China	IV	1.4	1.5	6.9	3.8	4.11	1.73
PI588016	1996+IL	China	IV	1.3	1.4	6.6	3.5	3.6	1.73
PI588026A	1996+IL	China	IV	1.4	1.3	6.6	3.5	3.27	2.34
PI588026B	1996+IL	China	IV	1.4	1.4	6.8	3.6	4.28	2.69
PI588026C	1996+IL	China	IV	1.3	1.3	6.8	3.6	4.61	1.8
PI588027B	1996+IL	China	IV	1.4	1.3	6.6	3.4	5.26	2.73
PI588028	1996+IL	China	IV	1.5	1.4	6.8	3.5	5.85	2.94
PI588033A	1996+IL	China	IV	1.4	1.6	6.8	3.7	4.21	2.45
PI588033B	1996+IL	China	IV	1.4	1.6	6.9	3.7	5.22	2.9
PI588033C	1996+IL	China	IV	1.4	1.5	6.9	3.6	4.64	2.81
PI588033D	1996+IL	China	IV	1.4	1.5	6.8	3.5	3.15	2.92
PI588050A	1996+IL	China	III	1.4	1.4	6.8	3.6	6.73	3.52
PI592905	1996+IL	Japan	I	1.4	1.6	6.5	3.5	2.48	1.51
PI592907C	1996+IL	Russia	I	1.5	1.6	6.4	3.8	4.57	3.5
PI592907D	1996+IL	Russia	I	1.4	1.5	6.4	3.6	3.15	2.68
PI592909	1996+IL	Russia	0	1.2	1.3	6.1	3.4	5.37	3.93
PI592915	1996+IL	China	0	1.4	1.5	6.5	3.7	2.94	2.07
PI592920	1996+IL	China	I	1.4	1.6	6.5	3.7	2.73	2.59
PI592924	1996+IL	China	0	1.4	1.6	6.4	3.8	4.04	2.87
PI592925	1996+IL	China	I	1.5	1.6	6.4	3.8	3.62	3.08
PI592929	1996+IL	China	IV	1.4	1.5	6.8	3.6	4.34	2.88
PI592945	1996+IL	China	III	1.4	1.5	6.6	3.7	3.24	2.89
PI592950	1996+IL	China	III	1.5	1.6	6.5	3.9	4.5	3.2
PI592951	1996+IL	China	IV	1.5	1.6	6.8	3.7	4.16	2.64
PI592952	1996+IL	China	III	1.5	1.6	6.6	3.8	4.26	3.29
PI592962A	1996+IL	China	0	1.5	1.5	6.4	3.7	4.41	3.27
PI593955	1996+IL	China	I	1.4	1.6	6.5	3.8	5.32	4.64
PI593956A	1996+IL	China	I	1.5	1.7	6.6	3.9	3.75	2.25
PI593956D	1996+IL	China	II	1.4	1.6	6.5	3.6	3.07	2.5
PI593956E	1996+IL	China	I	1.4	1.5	6.5	3.8	5.65	3.55
PI593961	1996+IL	China	I	1.4	1.5	6.4	3.5	2.79	2.69
PI054610	1997+MS	China	VI	1.5	1.6	6.3	3.4	4.78	2.79
PI157469	1997+MS	Japan	VI	1.3	1.5	6.3	3.5	2.62	1.88
PI200490	1997+MS	Japan	VIII	1.43	1.36	6.31	3.46	3.18	2.98
PI200520	1997+MS	Japan	VIII	1.35	1.35	6.62	3.62	5.17	4.17
PI269518A	1997+MS	Pakistan	VI	1.41	1.44	6.85	3.65	5.98	3.3
PI269518B	1997+MS	Pakistan	VI	1.5	1.4	6.7	3.5	5.26	3.72
PI269518C	1997+MS	Pakistan	VI	1.5	1.4	6.8	3.5	4.29	2.7
PI284815	1997+MS	Malaysia	VI	1.4	1.4	6.6	3.5	5.08	3.07
PI303653	1997+MS	Nepal	VI	1.4	1.3	6.6	3.6	4.58	2.81
PI360834	1997+MS	Japan	VII	1.5	1.7	6.4	3.7	2.17	2.16
PI374219	1997+MS	South Africa	VI	1.5	1.7	6.4	3.8	3.1	2.29
PI398729	1997+MS	South Korea	VI	1.2	1.1	5.7	3.6	2.38	1.84
PI399048	1997+MS	South Korea	VI	1.3	1.7	6.3	3.3	3.28	1.65
PI408257	1997+MS	South Korea	VI	1.4	1.7	6.5	3.7	3.81	2.24
PI416780	1997+MS	Japan	IX	1.34	1.27	6.35	3.4	5.47	3.62
PI416788	1997+MS	Japan	V	2.2	1.3	5.1	3.6	3.39	2.46
PI416819A	1997+MS	Japan	VIII	1.34	1.34	6.34	3.35	2.15	2.54
PI416825B	1997+MS	Japan	VIII	1.49	1.26	6.08	3.42	0.59	1.79
PI416826A	1997+MS	Japan	VIII	1.43	1.36	6.33	3.27	5.25	4.23
PI416848	1997+MS	Japan	VI	1.3	1.5	6.3	3.6	3.57	2.39
PI416895	1997+MS	Japan	VI	1.7	1.7	6.8	3.6	3.51	2.58
PI416982	1997+MS	Japan	V	1.5	1.6	6.6	3.7	1.84	1.65
PI417097	1997+MS	Japan	VI	1.3	1.5	6.1	3.6	2.31	2.18
PI417110	1997+MS	Japan	VIII	1.4	1.53	6.74	3.79	1.13	1.7
PI417111	1997+MS	Japan	VIII	1.44	1.62	6.65	3.7	2.97	2.22
PI417149	1997+MS	Japan	VIII	1.42	1.38	6.47	3.32	4.41	3.78
PI417204	1997+MS	Japan	VI	1.4	1.6	6.3	3.7	2.95	1.94
PI417288	1997+MS	Japan	V	1.4	1.5	6.5	3.6	1.81	1.52
PI417317	1997+MS	Japan	VIII	1.4	1.5	6.6	3.6	2.15	2.85
PI417385	1997+MS	Japan	VIII	1.17	1.24	5.27	3.19	5.34	4.07
PI417440	1997+MS	Japan	V	1.5	1.3	6.2	3.4	1.77	1.81
PI417490	1997+MS	Japan	VI	1.5	1.8	6.5	3.8	2.62	2.22
PI417502	1997+MS	Brazil	VIII	1.37	1.37	6.6	3.56	3.37	2.9
PI423755	1997+MS	South Korea	VI	1.4	1.6	6.6	3.8	4.45	3.19
PI423918	1997+MS	Japan	VI	1.4	1.7	6.6	3.6	3.28	1.97
PI423958	1997+MS	Japan	VIII	1.44	1.39	6.64	3.41	4.7	3.66
PI423963	1997+MS	Japan	VIII	1.42	1.39	6.43	3.37	4.36	3.44
PI423969	1997+MS	Japan	VI	1.4	1.7	6.4	3.6	3.76	1.26
PI424138	1997+MS	South Korea	V	1.5	1.2	6.3	3.4	2.59	2.02
PI424145	1997+MS	South Korea	VI	1.5	1.4	6.4	3.2	3.08	2.47
PI424147	1997+MS	South Korea	VI	1.4	1.5	6.6	3.4	2.98	2.84
PI424157A	1997+MS	South Korea	VI	1.3	1.4	6.1	3.7	4.74	3.47
PI424185	1997+MS	South Korea	VI	1.4	1.4	6.4	3.3	4.1	2.57
PI424378	1997+MS	South Korea	VI	1.4	1.6	6.3	3.6	3.27	2.49
PI424473	1997+MS	South Korea	VI	1.3	1.6	6.4	4	1.49	2.04
PI424616	1997+MS	South Korea	V	1.2	1.3	5.9	3.5	3.25	3.36
PI428691	1997+MS	India	VIII	1.38	1.34	6.3	3.31	2.9	3.82
PI438284	1997+MS	Japan	VII	1.4	1.5	6.5	3.6	1.64	2.44
PI438293	1997+MS	Japan	V	1.5	1.6	6.8	3.6	3.3	2.25
PI438302B	1997+MS	Korea	V	1.4	1.4	6.5	3.8	2.65	1.74
PI445848A	1997+MS	China	VIII	1.39	1.43	6.36	3.37	2.27	2.37
PI458048	1997+MS	South Korea	V	1.5	1.8	6.4	3.5	1.6	1.91
PI458091	1997+MS	South Korea	V	1.4	1.3	6.6	3.6	2.78	2.88
PI458143	1997+MS	South Korea	V	1.4	1.4	6.5	3.8	3.68	2.6
PI458180	1997+MS	South Korea	V	1.3	1.3	5.9	3.5	2.14	2.72
PI458196	1997+MS	South Korea	VI	1.3	1.6	6.3	3.3	2.5	1.73
PI458210	1997+MS	South Korea	VI	1.2	1.2	5.5	3.6	2.31	2.06
PI458220	1997+MS	South Korea	VI	1.4	1.5	6.5	3.7	2.55	4.05
PI468965	1997+MS	Vietnam	VIII	1.32	1.37	6.35	3.51	2.48	2.29
PI471927	1997+MS	Nepal	VI	1.4	1.3	6.2	3.6	2.16	2.1
PI476900	1997+MS	Vietnam	VI	1.4	1.5	6.6	3.7	2.65	2.49
PI476907	1997+MS	Vietnam	VI	1.4	1.5	6.5	3.7	3.18	2.59
PI476916	1997+MS	China	VI	1.4	1.6	6.6	3.7	2.15	2.06
PI506505	1997+MS	Japan	VI	1.4	1.4	6.6	3.9	4.95	2.33
PI506541	1997+MS	Japan	V	2.2	1.3	5.5	3.5	1.93	2.17
PI506569	1997+MS	Japan	VI	1.4	1.7	6.5	3.3	4.19	2.36
PI506571	1997+MS	Japan	VI	1.7	1.2	6.1	3.4	2.67	2.68
PI506611	1997+MS	Japan	VI	1.5	1.3	6.5	3.3	4.66	4.33
PI506617	1997+MS	Japan	VI	1.7	1.2	6.2	3.6	2.56	2.56
PI506747	1997+MS	Japan	VI	1.2	1.3	5.7	3.4	2.46	3.32
PI506750	1997+MS	Japan	VI	1.6	1.2	6.3	3.5	2.58	2.58
PI506753	1997+MS	Japan	VI	2	1.3	6.1	3.6	2.89	2.67
PI506793	1997+MS	Japan	VII	1.6	1.2	6.3	3.3	3.04	2.46
PI506795	1997+MS	Japan	VI	1.8	1.2	5.8	3.5	2.76	2.26
PI506878	1997+MS	Japan	VI	1.4	1.4	6.6	3.6	3.45	2.45
PI506886	1997+MS	Japan	VI	1.5	1.2	5.8	3.3	1.23	2.2
PI506955	1997+MS	Japan	VI	1.4	1.3	6.1	3.6	2.9	2.81
PI506956	1997+MS	Japan	VI	1.4	1.3	6	3.7	3.17	2.9
PI506967	1997+MS	Japan	VI	1.2	1.2	5.8	3.4	2.73	2.82
PI506968	1997+MS	Japan	VI	1.3	1.3	6.2	3.6	3.78	3.06
PI506971	1997+MS	Japan	VI	1.4	1.3	6	3.8	2.75	1.82
PI506991	1997+MS	Japan	VI	1.4	1.3	6	3.5	3.58	3.18
PI507045	1997+MS	Japan	VI	1.4	1.2	6.7	3.5	2.85	2.19
PI507057	1997+MS	Japan	VI	1.5	1.7	6.5	3.7	2.19	1.83
PI507074	1997+MS	Japan	VI	1.8	1.3	6.5	3.5	3.2	2.07
PI507186	1997+MS	Japan	V	1.4	1.5	6.5	3.5	2.24	1.96
PI507208	1997+MS	Japan	VI	1.4	1.4	6.7	3.8	4.08	3.02
PI507212	1997+MS	Japan	V	1.5	1.7	6.5	3.7	3.4	2.45
PI507223	1997+MS	Japan	VI	1.4	1.5	6.7	3.7	3.07	2.59
PI507224	1997+MS	Japan	VI	1.3	1.6	6.5	3.5	3.12	1.85
PI507225	1997+MS	Japan	VI	1.4	1.6	6.5	3.5	3.07	2
PI507264	1997+MS	Japan	VI	1.5	1.5	6.2	3	0.66	1.84
PI507310	1997+MS	Japan	VI	1.6	1.7	6.5	3.7	1.48	2.21
PI507340	1997+MS	Japan	VI	1.5	1.7	6.3	3.5	1.84	1.63
PI507372	1997+MS	Japan	V	1.5	1.6	6.4	3.6	1.69	2.71
PI507559	1997+MS	Japan	VI	1.8	1.2	6.3	3.3	1.74	2.37
PI509082	1997+MS	South Korea	VI	1.5	1.7	6.2	3.5	0.46	1.61
PI509093	1997+MS	South Korea	VI	1.3	1.7	6.2	3.2	1.95	1.29
PI566984	1997+MS	Indonesia	VI	1.34	1.34	6.61	3.62	4.84	3.86
PI566985A	1997+MS	Taiwan	VIII	1.32	1.32	6.37	3.33	3.53	3.11
PI566989A	1997+MS	Indonesia	VII	1.37	1.51	6.27	3.55	0.91	1.97
PI566998A	1997+MS	Indonesia	VIII	1.31	1.27	6.11	3.3	4.33	4.17
PI567000A	1997+MS	Indonesia	VIII	1.38	1.38	6.5	3.49	6.48	4.61
PI567020A	1997+MS	Indonesia	VIII	1.36	1.43	6.39	3.45	2.41	2.33
PI567025A	1997+MS	Indonesia	VIII	1.3	1.4	6.4	3.5	1.66	2.33
PI567031A	1997+MS	Indonesia	VIII	1.36	1.29	6.57	3.51	6.72	3.98
PI567031B	1997+MS	Indonesia	VIII	1.3	1.4	6.5	3.4	3.58	1.92
PI567061	1997+MS	Indonesia	VIII	1.3	1.4	6.5	3.7	3.86	2.73
PI567083A	1997+MS	Indonesia	VIII	1.3	1.3	6.4	3.6	3.57	3.72
PI567084	1997+MS	Indonesia	VIII	1.4	1.5	6.6	3.6	3.46	2.82
PI567120	1997+MS	Indonesia	VIII	1.3	1.3	6.3	3.5	3.73	4.15
PI567148	1997+MS	Nepal	VII	1.31	1.35	6.27	3.26	3.17	3.14
PI567183	1997+MS	Vietnam	V	1.3	1.4	6.1	3.4	1.77	1.21
PI567184	1997+MS	Vietnam	VII	1.3	1.4	6.5	3.6	5.35	2.95
PI567185	1997+MS	Vietnam	VI	1.5	1.4	6.9	3.6	6.08	5.4
PI567188	1997+MS	Vietnam	VI	1.4	1.5	6.6	3.8	2.57	2.47
PI567191	1997+MS	Vietnam	V	1.3	1.4	6.2	3.4	1.79	2.5
PI567232B	1997+MS	China	VI	1.4	1.6	6.6	3.7	1.7	2.56
PI567257B	1997+MS	China	VIII	1.37	1.35	6.35	3.33	3.49	3
PI567268	1997+MS	China	V	1.43	1.66	6.44	3.58	3.67	1.83
PI567270B	1997+MS	China	V	1.39	1.36	6.61	3.57	5.51	3.62
PI567274	1997+MS	South Korea	V	1.44	1.61	6.45	3.38	2.84	1.52
PI567295	1997+MS	China	VIII	1.5	1.4	6.6	3.7	3.69	3.73
PI567299B	1997+MS	China	V	1.38	1.43	6.63	3.54	2.6	2.64
PI567308	1997+MS	China	V	1.2	1.2	5.7	3.2	3.41	2.04
PI567310B	1997+MS	China	V	1.28	1.3	5.93	3.37	2.89	2.14
PI567320	1997+MS	China	V	1.28	1.43	6.48	3.33	3.84	2.86
PI567329	1997+MS	China	VI	1.4	1.5	6.6	3.7	2.01	2.48
PI567333B	1997+MS	China	V	1.5	1.6	6.3	3.4	0.47	1.85
PI567334	1997+MS	China	VI	1.5	1.3	6.8	3.6	5.44	5.7
PI567338	1997+MS	China	V	1.9	1.4	6.2	3.5	1.52	1.34
PI567350A	1997+MS	China	VI	1.3	1.4	6.6	3.5	4.9	3.22
PI567350B	1997+MS	China	VI	1.3	1.4	6.7	3.6	2.29	3.1
PI567352C	1997+MS	China	V	1.5	1.4	6.4	3.5	2.16	2.15
PI567379A	1997+MS	China	V	1.3	1.5	6.2	3.4	0.85	1.38
PI567379B	1997+MS	China	V	1.4	1.5	6.4	3.3		1.36
PI567382B	1997+MS	China	V	1.4	1.6	6.5	3.5	0.56	1.9
PI567383	1997+MS	China	V	1.4	1.6	6.2	3.6	1.7	1.54
PI567385	1997+MS	China	V	1.5	1.3	6.7	3.7	2.99	2.52
PI567391	1997+MS	China	VII	1.5	1.4	6.4	3.4	5.48	4.08
PI567392	1997+MS	China	V	1.4	1.3	6.5	3.6	2.6	2.11
PI567393	1997+MS	China	VII	1.4	1.5	6.5	3.6	2.59	1.9
PI567396C	1997+MS	China	V	1.4	1.4	6.4	3.6	2.41	2.15
PI567396D	1997+MS	China	V	1.4	1.7	6.3	3.4	1.63	1.94
PI567399	1997+MS	China	V	1.6	1.4	6.5	3.3	1.27	2.55
PI567400	1997+MS	China	V	1.3	1.4	6.4	3.4	0.06	1.87
PI567403B	1997+MS	China	VII	1.4	1.5	6.4	3.7	1.56	3.06
PI567404B	1997+MS	China	VI	1.4	1.6	6.4	3.6	3.18	1.67
PI567404E	1997+MS	China	VII	1.4	1.6	6.5	3.7	3.16	2.37
PI567404F	1997+MS	China	VII	1.3	1.5	6.4	3.7	4.39	3.75
PI567406A	1997+MS	China	VI	1.4	1.5	6.4	3.6	5.21	4.03
PI567410C	1997+MS	China	VII	1.4	1.5	6.4	3.6	1.65	2.2
PI567447D	1997+MS	China	V	1.3	1.4	6.3	3.5	2.03	2.55
PI567488B	1997+MS	China	IV	1.37	1.47	6.33	3.68	4.78	3.78
PI567488C	1997+MS	China	IV	1.44	1.44	6.44	3.65	5.46	3.56
PI567517	1997+MS	China	V	1.4	1.5	6.2	3.3	0.94	2.37
PI567521	1997+MS	China	V	1.3	1.5	6.2	3.4	2.45	2.8
PI567613	1997+MS	China	V	1.4	1.5	6.5	3.8	1.5	1.81
PI567625	1997+MS	China	IV	1.4	1.55	6.33	3.74	5.42	4.35
PI567629A	1997+MS	China	V	1.6	1.4	6.6	3.4	0.51	2.6
PI567634	1997+MS	China	V	1.4	1.5	6.5	3.7	2.29	1.54
PI567650C	1997+MS	China	IV	1.47	1.65	6.37	3.84	2.04	1.66
PI567650D	1997+MS	China	V	1.4	1.5	6.4	3.8	2.13	1.39
PI567657	1997+MS	China	V	1.4	1.5	6.6	3.8	1.14	2.14
PI567660B	1997+MS	China	IV	1.41	1.44	6.35	3.77	6.03	3.69
PI567670	1997+MS	China	V	1.3	1.4	6.2	3.5	2.11	2.44
PI567682A	1997+MS	China	V	1.4	1.5	6.4	3.6	2.21	2.44
PI567683B	1997+MS	China	VI	1.4	1.5	6.9	3.9	2.31	2.94
PI567736	1997+MS	China	V	1.4	1.5	6.4	3.6	1.11	1.41
PI567741	1997+MS	China	IV	1.43	1.4	6.25	3.68	5.2	3.1
PI567742B	1997+MS	China	V	1.4	1.5	6.3	3.6	1.8	1.25
PI567744C	1997+MS	China	VI	1.4	1.4	6.4	3.6	2.55	2.52
PI567751C	1997+MS	China	V	1.3	1.4	6.2	3.5	0.96	1.42
PI567755C	1997+MS	China	V	1.4	1.5	6.3	3.6	2.19	2.27
PI567764	1997+MS	China	V	1.7	1.7	6.5	3.4	2.58	1.68
PI567779C	1997+MS	China	V	1.4	1.4	6.3	3.6	2.58	2.14
PI572265B	1997+MS	Georgia	V	1.4	1.6	6.6	3.7		1.53
PI572265C	1997+MS	Georgia	V	1.4	1.6	6.6	3.7	0.98	1.8
PI578305A	1997+MS	Nepal	VIII	1.1	1.2	5.7	3.4	5.36	4.77
PI578306A	1997+MS	Nepal	VI	1.3	1.3	5.8	3.3	2.07	1.51
PI578306B	1997+MS	Nepal	VII	1.14	1.18	5.44	3.09	3.17	3.52
PI578307C	1997+MS	Nepal	VII	1.14	1.14	5.3	3.02	3.6	4.6
PI578308B	1997+MS	Nepal	VI	1.26	1.36	6.06	3.39	4.5	3.42
PI578309	1997+MS	Nepal	VI	1.11	1.31	5.46	3.19	5.36	3.41
PI578311B	1997+MS	Nepal	VII	1.24	1.22	5.59	3.19	2.31	3.09
PI578311C	1997+MS	Nepal	VI	1.36	1.41	6.59	3.49	5.77	3.49
PI578312	1997+MS	Nepal	VII	1.26	1.3	5.87	3.25	2.67	2.04
PI578313B	1997+MS	Nepal	VI	1.08	1.28	5.31	3.03	5.62	3.72
PI578314	1997+MS	Nepal	VII	1.4	1.28	6.38	3.64	2.33	2.1
PI578315A	1997+MS	Nepal	VIII	1.4	1.3	6.6	3.9	3.69	2.43
PI578315B	1997+MS	Nepal	VIII	1.4	1.3	6.4	4	2.68	2.56
PI578317	1997+MS	Nepal	VII	1.32	1.41	6.3	3.31	1.61	2.11
PI578318A	1997+MS	Nepal	VI	1.19	1.28	5.86	3.22	4.44	3.56
PI578318D	1997+MS	Nepal	VIII	1.2	1.1	5.3	3.1	2.02	2.99
PI578318E	1997+MS	Nepal	VII	1.1	1.2	4.9	3	1.64	3.88
PI578319C	1997+MS	Nepal	VIII	1.4	1.2	6.1	3.5	3.61	4.81
PI578319E	1997+MS	Nepal	VII	1.37	1.26	6.06	3.37	1.39	1.49
PI578319F	1997+MS	Nepal	VII	1.35	1.26	6.07	3.34	2.32	2.36
PI578320	1997+MS	Nepal	VIII	1.4	1.3	6.5	3.8	3.22	2.49
PI578321	1997+MS	Nepal	VIII	1.4	1.3	6.3	3.6	4.8	3.75
PI578323A	1997+MS	Nepal	VII	1.23	1.28	5.74	3.27	3.95	2.92
PI578324A	1997+MS	Nepal	VIII	1.4	1.3	6.3	3.5	4.91	3.93
PI578324C	1997+MS	Nepal	VII	1.5	1.3	6.3	3.5	4.77	5.43
PI578324D	1997+MS	Nepal	VIII	1.4	1.3	6.3	3.5	4.76	3.65
PI578324E	1997+MS	Nepal	VIII	1.4	1.3	6.2	3.5	4.9	4.61
PI578324F	1997+MS	Nepal	VII	1.4	1.3	6.5	3.6	5.24	3.73
PI578324G	1997+MS	Nepal	VIII	1.4	1.3	6.4	3.5	4.92	3.66
PI578324H	1997+MS	Nepal	VII	1.4	1.3	6.4	3.5	4.39	3.32
PI578326	1997+MS	Nepal	VI	1.37	1.45	6.76	3.58	4.69	3.42
PI578328A	1997+MS	Argentina	VI	1.42	1.57	6.28	3.79	3.02	2.21
PI578330	1997+MS	Argentina	VIII	1.4	1.5	6.6	3.8	5.66	5.14
PI578331	1997+MS	Argentina	VII	1.42	1.35	6.68	3.45	2.41	3.13
PI578332A	1997+MS	Argentina	VII	1.36	1.36	6.61	3.49	1.98	1.82
PI578332B	1997+MS	Argentina	VII	1.39	1.44	6.52	3.44	1.51	2.28
PI578332C	1997+MS	Argentina	VII	1.38	1.53	6.44	3.69	2.06	2.08
PI578358	1997+MS	China	V	1.4	1.4	6.2	3.5	1.07	1.85
PI578359	1997+MS	China	V	1.5	1.3	6.6	3.8	0.79	1.99
PI578437B	1997+MS	Vietnam	VIII	1.3	1.4	6.6	3.6	4.37	3.66
PI578442	1997+MS	Vietnam	VII	1.4	1.5	6.6	3.6	3.14	2.2
PI578443	1997+MS	Vietnam	VIII	1.3	1.5	6.4	3.6	3.31	2.58
PI578446A	1997+MS	Vietnam	VIII	1.3	1.4	6.1	3.4	5.13	4.24
PI578450	1997+MS	Vietnam	VIII	1.1	1.3	5.8	3.3	5.65	3.85
PI578451	1997+MS	Vietnam	IV	1.1	1.2	5.5	3.2	3.34	1.63
PI578453	1997+MS	Vietnam	VIII	1.4	1.4	6.4	3.3	5.11	5.05
PI578454	1997+MS	Vietnam	VIII	1.5	1.6	6.6	3.8	2.44	2.68
PI578455B	1997+MS	Vietnam	VIII	1.3	1.43	6.22	3.34	6.33	4.17
PI578457A	1997+MS	Vietnam	VIII	1.3	1.4	6.3	3.5	4.18	3.36
PI578457B	1997+MS	Vietnam	VIII	1.3	1.4	6.4	3.5	3.84	3.36
PI578467	1997+MS	China	VI	1.4	1.5	6.2	3.2	2.48	2.39
PI578471B	1997+MS	China	VI	1.42	1.65	6.47	3.72	3.57	2.13
PI578471C	1997+MS	China	VI	1.43	1.63	6.22	3.7	3.43	1.95
PI578472	1997+MS	China	VI	1.15	1.24	5.67	3.45	2.01	2.21
PI578473C	1997+MS	China	V	1.4	1.4	6.3	3.5	2.95	2.22
PI578475	1997+MS	China	VII	1.4	1.5	6.4	3.5	3.38	2.63
PI578480	1997+MS	China	V	1.4	1.5	6.3	3.5	2.85	2.37
PI578485B	1997+MS	China	VI	1.34	1.53	6.4	3.59	2.42	2.27
PI578488A	1997+MS	China	V	1.4	1.4	6.2	3.4	1.53	2.19
PI578488B	1997+MS	China	V	1.37	1.54	6.48	3.68	3.13	2.28
PI578491A	1997+MS	China	V	1.4	1.6	6.2	3.6	0.14	1.78
PI587550A	1997+MS	China	VII	1.43	1.67	6.52	3.73	2.71	1.66
PI587550B	1997+MS	China	VI	1.32	1.44	6.21	3.51	4.42	4.16
PI587550C	1997+MS	China	VI	1.42	1.69	6.32	3.69	2.26	1.29
PI587552	1997+MS	China	VII	1.36	1.38	6.51	3.53	2.32	1.98
PI587553A	1997+MS	China	VII	1.3	1.4	6.5	3.6	5.6	4.36
PI587553B	1997+MS	China	VII	1.4	1.5	6.7	3.8	3.23	2.49
PI587554	1997+MS	China	VI	1.38	1.33	6.6	3.73	3.79	2.45
PI587555A	1997+MS	China	VI	1.47	1.65	6.6	3.72	2.8	1.82
PI587556A	1997+MS	China	VII	1.5	1.6	6.5	3.8	2.28	2.3
PI587556B	1997+MS	China	VII	1.4	1.5	6.6	3.8	3.73	2.58
PI587557A	1997+MS	China	VII	1.3	1.47	6.34	3.52	1.92	1.77
PI587557B	1997+MS	China	VI	1.42	2.57	6.39	3.91	3.5	2.03
PI587557C	1997+MS	China	VII	1.34	1.41	6.37	3.44	1.39	1.89
PI587558A	1997+MS	China	VI	1.51	1.48	6.53	3.58	4.71	2.93
PI587558B	1997+MS	China	VI	1.34	1.42	6.6	3.58	5.5	3.83
PI587558C	1997+MS	China	VI	1.35	1.52	6.46	3.68	2.18	1.76
PI587559A	1997+MS	China	VII	1.39	1.43	6.37	3.4	1.73	1.81
PI587559B	1997+MS	China	VI	1.41	1.56	6.44	3.73	3.22	2.68
PI587560A	1997+MS	China	VII	1.36	1.43	6.42	3.52	3.63	2.19
PI587560B	1997+MS	China	VII	1.42	1.54	6.54	3.58	3.53	1.95
PI587560C	1997+MS	China	VII	1.39	1.47	6.55	3.6	3.37	2.02
PI587561	1997+MS	China	V	1.4	1.5	6.5	3.7	3.67	1.45
PI587562	1997+MS	China	VII	1.32	1.46	6.25	3.42	1.6	1.66
PI587563B	1997+MS	China	VI	1.38	1.53	6.53	3.67	2.36	2.23
PI587563C	1997+MS	China	VII	1.44	1.56	6.59	3.67	2	1.8
PI587564A	1997+MS	China	VI	1.38	1.48	6.58	3.65	3.66	1.86
PI587564C	1997+MS	China	VII	1.3	1.39	6.28	3.29	2.03	1.89
PI587565A	1997+MS	China	VII	1.4	1.45	6.43	3.44	1.22	2.04
PI587565B	1997+MS	China	VII	1.37	1.44	6.35	3.35	1.09	1.72
PI587565C	1997+MS	China	VII	1.32	1.36	6.37	3.42	1.03	1.77
PI587566A	1997+MS	China	VI	1.29	1.41	6.12	3.46	5.07	3.32
PI587566B	1997+MS	China	VII	1.36	1.4	6.33	3.41	2.57	2.46
PI587567A	1997+MS	China	VII	1.36	1.5	6.27	3.36	1.54	1.81
PI587567B	1997+MS	China	VII	1.5	1.5	6.5	3.6	2.6	1.95
PI587567C	1997+MS	China	VIII	1.5	1.6	6.4	3.6	2.66	2.14
PI587568A	1997+MS	China	VII	1.34	1.38	6.58	3.54	2.48	2.06
PI587568B	1997+MS	China	VII	1.27	1.32	6.09	3.1	2.34	2.07
PI587569	1997+MS	China	VI	1.36	1.48	6.51	3.63	2.93	2.21
PI587570A	1997+MS	China	VI	1.35	1.45	6.41	3.66	2.85	2.76
PI587570B	1997+MS	China	VI	1.35	1.49	6.45	3.62	1.81	1.91
PI587571	1997+MS	China	VI	1.37	1.47	6.49	3.66	2.78	2.41
PI587572A	1997+MS	China	VI	1.36	1.51	6.4	3.59	2.95	2.56
PI587572B	1997+MS	China	VI	1.42	1.58	6.35	3.75	5.43	3.39
PI587573A	1997+MS	China	VII	1.34	1.45	6.37	3.36	1.23	1.67
PI587573B	1997+MS	China	VII	1.36	1.42	6.27	3.35	1.65	1.85
PI587574A	1997+MS	China	VII	1.39	1.49	6.52	3.57	2.36	2.16
PI587575A	1997+MS	China	IV	1.52	1.52	6.21	3.49	2.25	2.68
PI587575B	1997+MS	China	V	1.4	1.5	6.1	3.5	0.33	1.48
PI587575C	1997+MS	China	VII	1.39	1.48	6.45	3.52	2.4	1.94
PI587577C	1997+MS	China	V	1.3	1.4	6.2	3.4	1.65	2.44
PI587577D	1997+MS	China	V	1.3	1.5	6.3	3.6	0.9	1.41
PI587577E	1997+MS	China	V	1.4	1.5	6.4	3.6	1.42	1.63
PI587577G	1997+MS	China	V	1.3	1.5	6.4	3.6	2.06	1.64
PI587577H	1997+MS	China	VI	1.39	1.49	6.49	3.8	5.48	4.86
PI587577I	1997+MS	China	VI	1.37	1.49	6.29	3.52	6.33	3.77
PI587578	1997+MS	China	VII	1.41	1.43	6.43	3.43	1.37	1.71
PI587579A	1997+MS	China	VI	1.45	1.65	6.52	3.72	2.72	1.54
PI587579B	1997+MS	China	VII	1.36	1.39	6.48	3.5	0.84	2.04
PI587580A	1997+MS	China	VII	1.4	1.49	6.39	3.38	1.06	1.65
PI587581	1997+MS	China	VI	1.41	1.61	6.38	3.65	2.36	1.85
PI587582	1997+MS	China	VI	1.45	1.74	6.4	3.74	2.59	1.82
PI587583A	1997+MS	China	VII	1.45	1.54	6.43	3.41	1.71	1.78
PI587583B	1997+MS	China	VI	1.4	1.62	6.39	3.65	4.27	2.14
PI587583C	1997+MS	China	VII	1.5	1.6	6.6	3.7	2.71	2
PI587583D	1997+MS	China	VII	1.46	1.56	6.51	3.52	1.57	1.54
PI587584	1997+MS	China	VI	1.34	1.44	6.28	3.58	6.39	3.98
PI587585A	1997+MS	China	V	1.3	1.5	6.6	3.7	1.75	1.73
PI587585B	1997+MS	China	V	1.3	1.4	6.1	3.5	2.89	2.67
PI587585C	1997+MS	China	V	1.3	1.5	6.5	3.6	1.54	2.02
PI587585D	1997+MS	China	V	1.4	1.4	6.6	3.6	2.28	1.65
PI587586	1997+MS	China	VI	1.41	1.65	6.48	3.74	2.23	1.73
PI587587A	1997+MS	China	VIII	1.4	1.6	6.3	3.3	2.14	2.07
PI587587B	1997+MS	China	VIII	1.5	1.7	6.4	3.3	4.04	2.12
PI587590	1997+MS	China	VII	1.33	1.51	6.22	3.42
PI587591	1997+MS	China	VI	1.51	1.71	6.43	3.68	1.56	1.12
PI587592A	1997+MS	China	VII	1.38	1.57	6.53	3.52	1.89	1.88
PI587592B	1997+MS	China	VII	1.36	1.48	6.55	3.62	1.13	1.42
PI587593	1997+MS	China	VI	1.42	1.65	6.51	3.77	2.06	1.56
PI587594	1997+MS	China	VII	1.31	1.48	6.44	3.58	2.2	1.53
PI587595A	1997+MS	China	VI	1.38	1.45	6.69	3.65	5.76	3.89
PI587595B	1997+MS	China	VI	1.41	1.56	6.28	3.74	4.2	4.61
PI587595C	1997+MS	China	VI	1.38	1.5	6.48	3.74	3.52	2.4
PI587596A	1997+MS	China	VI	1.37	1.52	6.36	3.73	5.65	3.66
PI587596B	1997+MS	China	VII	1.41	1.36	6.45	3.39	2.65	2.33
PI587596C	1997+MS	China	VIII	1.4	1.5	6.5	3.8	2.82	2.19
PI587597A	1997+MS	China	VI	1.41	1.49	6.69	3.74	6.83	4.2
PI587598A	1997+MS	China	V	1.4	1.5	6.3	3.5	2.77	2.11
PI587598B	1997+MS	China	VI	1.36	1.48	6.42	3.57	3.11	2.29
PI587600A	1997+MS	China	IV	1.41	1.6	6.35	3.77	1.79	2.12
PI587600B	1997+MS	China	V	1.4	1.6	6.4	3.6	2.14	1.57
PI587600C	1997+MS	China	V	1.41	1.55	6.33	3.58	3.59	2.03
PI587601A	1997+MS	China	VI	1.42	1.54	6.31	3.7	3.91	2
PI587601B	1997+MS	China	VI	1.39	1.63	6.35	3.69	2.22	1.79
PI587601D	1997+MS	China	VI	1.42	1.62	6.46	3.72	2.79	1.89
PI587601E	1997+MS	China	VII	1.35	1.37	6.43	3.47	1.57	1.56
PI587602	1997+MS	China	VII	1.39	1.41	6.36	3.36	3.1	2.74
PI587603A	1997+MS	China	VI	1.4	1.63	6.68	3.81	1.91	1.67
PI587603B	1997+MS	China	VII	1.31	1.47	6.37	3.52	1.35	1.85
PI587603C	1997+MS	China	VI	1.36	1.5	6.39	3.59	2.03	2.15
PI587603D	1997+MS	China	VI	1.4	1.58	6.54	3.85	2.37	1.93
PI587605	1997+MS	China	VII	1.5	1.6	6.4	3.6	3.27	2.02
PI587606A	1997+MS	China	IV	1.41	1.46	6.7	3.72	5.68	2.99
PI587606D	1997+MS	China	VI	1.39	1.51	6.25	3.46	3.73	2.76
PI587608A	1997+MS	China	IV	1.43	1.55	6.29	3.59	2.15	1.74
PI587608C	1997+MS	China	VI	1.45	1.68	6.45	3.66	2.37	1.75
PI587612B	1997+MS	China	VI	1.3	1.33	6.16	3.47	5.91	3.74
PI587612C	1997+MS	China	VI	1.39	1.66	6.39	3.74	0.87	1.75
PI587612D	1997+MS	China	VI	1.39	1.54	6.46	3.69	3.22	1.65
PI587612F	1997+MS	China	VI	1.38	1.53	6.28	3.61	3.94	3.45
PI587614	1997+MS	China	VI	1.44	1.54	6.46	3.7	2.76	2.42
PI587615	1997+MS	China	VII	1.29	1.38	6.21	3.37	0.83	1.09
PI587617	1997+MS	China	VI	1.38	1.35	6.29	3.41	4.25	2.57
PI587618A	1997+MS	China	VI	1.53	1.39	6.57	3.42	1.77	2.93
PI587618B	1997+MS	China	VII	1.4	1.4	6.3	3.2	3.7	3.64
PI587618C	1997+MS	China	VI	1.4	1.5	6.5	3.4	1.95	1.6
PI587619	1997+MS	China	V	1.5	1.5	6.4	3.4	1.68	1.84
PI587620A	1997+MS	China	IV	1.42	1.42	6.49	3.78	5.89	3.37
PI587620C	1997+MS	China	IV	1.36	1.43	6.35	3.5	6.53	4.33
PI587621	1997+MS	China	VI	1.37	1.44	6.58	3.71	5.91	3.72
PI587622A	1997+MS	China	VII	1.46	1.73	6.57	3.54	2.16	1.64
PI587622B	1997+MS	China	VII	1.37	1.47	6.23	3.1	0.84	1.54
PI587623	1997+MS	China	VI	1.62	1.44	6.57	3.48	6.36	3.72
PI587625B	1997+MS	China	VI	1.52	1.47	6.49	3.51	6.47	4.03
PI587626	1997+MS	China	VI	1.47	1.59	6.65	3.57	2.84	1.4
PI587627A	1997+MS	China	VI	1.42	1.71	6.27	3.59	2.86	1.61
PI587627B	1997+MS	China	VII	1.49	1.44	6.45	3.27	1.95	1.97
PI587627C	1997+MS	China	VIII	1.3	1.3	6.5	3.3	4.93	4.59
PI587630B	1997+MS	China	VII	1.48	1.52	6.53	3.23	6.94	5.12
PI587631A	1997+MS	China	V	2.32	1.4	6	3.57	4.07	2.5
PI587631B	1997+MS	China	VIII	2.1	1.6	6.2	3.3	2.97	2.32
PI587632B	1997+MS	China	VII	1.4	1.3	6.2	3.6	2.64	2.15
PI587633A	1997+MS	China	VII	1.48	1.41	6.58	3.29	5.63	4.48
PI587633B	1997+MS	China	VII	1.45	1.5	6.49	3.44	3.13	3.32
PI587633C	1997+MS	China	VIII	1.47	1.47	6.44	3.39	1.22	1.91
PI587634A	1997+MS	China	VII	1.24	1.21	5.82	3.41	4.99	5
PI587634C	1997+MS	China	VII	1.33	1.28	5.96	3.47	5.18	4.62
PI587635	1997+MS	China	VII	1.23	1.26	6.06	3.53	5.78	4.3
PI587638	1997+MS	China	VI	1.27	1.27	5.46	3.39	5.23	4.83
PI587640	1997+MS	China	V	1.43	1.32	6.79	3.72	4.82	2.22
PI587641A	1997+MS	China	VI	1.51	1.36	6.85	3.91	4.43	2.58
PI587641B	1997+MS	China	VII	1.45	1.21	6.77	3.76	6.49	3.94
PI587641C	1997+MS	China	VIII	1.4	1.3	6.6	3.8	3.9	2.56
PI587642A	1997+MS	China	V	1.5	1.3	6.6	3.6	5	2.61
PI587642B	1997+MS	China	V	1.5	1.3	6.4	3.6	3.42	2.34
PI587643B	1997+MS	China	V	1.5	1.3	6.5	3.6	5.38	2.91
PI587645	1997+MS	China	V	1.4	1.3	6.5	3.8	4.48	2.55
PI587647A	1997+MS	China	V	1.2	1.3	5.8	3.5	4.09	3.01
PI587647B	1997+MS	China	V	1.5	1.3	6.8	3.7	4.17	2.12
PI587648	1997+MS	China	V	1.5	1.3	6.7	3.8	4.26	2.08
PI587649	1997+MS	China	V	1.46	1.33	6.81	3.78	5.32	2.73
PI587650	1997+MS	China	V	1.5	1.3	6.7	3.8	2.78	2.26
PI587651	1997+MS	China	V	1.4	1.4	6.6	3.8	2.31	1.75
PI587653	1997+MS	China	VI	1.44	1.37	6.67	3.73	4.81	2.45
PI587654	1997+MS	China	VII	1.42	1.33	6.66	3.5	5.68	4.11
PI587657	1997+MS	China	VI	1.34	1.52	6.32	3.41	4.03	2.96
PI587658B	1997+MS	China	VI	1.45	1.47	6.46	3.42	5.83	4.6
PI587658C	1997+MS	China	VI	1.4	1.6	6.4	3.7	3.26	2.18
PI587659A	1997+MS	China	VI	1.43	1.31	6.31	3.38	7.19	4.19
PI587659B	1997+MS	China	VI	1.42	1.45	6.38	3.5	7.02	3.83
PI587661A	1997+MS	China	VI	1.43	1.38	6.39	3.6	6.44	4.51
PI587662B	1997+MS	China	VII	1.41	1.44	6.21	3.61	5.75	4.8
PI587663	1997+MS	China	VII	1.53	1.49	6.4	3.56	5.06	4.48
PI587664A	1997+MS	China	VI	1.4	1.42	6.2	3.46	6.41	4.86
PI587665	1997+MS	China	VII	1.48	1.46	6.29	3.6	5.64	5.28
PI587666	1997+MS	China	VI	1.42	1.35	6.32	3.56	6.82	4.54
PI587667	1997+MS	China	V	1.4	1.5	6.4	3.5	2.02	2.12
PI587668A	1997+MS	China	VI	1.36	1.29	6.5	3.51	6.81	4.55
PI587668B	1997+MS	China	VI	1.41	1.39	6.48	3.6	6.28	4.48
PI587668C	1997+MS	China	VI	1.38	1.38	6.58	3.53	5.37	4.36
PI587669	1997+MS	China	VI	1.43	1.41	6.57	3.7	6.13	4.46
PI587670A	1997+MS	China	VI	1.45	1.45	6.53	3.63	5.62	4.21
PI587670B	1997+MS	China	VII	1.44	1.47	6.36	3.5	5.18	5.32
PI587672	1997+MS	China	VII	1.45	1.43	6.36	3.5	4.36	5.15
PI587673	1997+MS	China	VI	1.5	1.45	6.36	3.54	4.86	4.37
PI587674B	1997+MS	China	V	1.4	1.4	6.6	3.3	4.12	2.56
PI587675	1997+MS	China	VII	1.43	1.36	6.56	3.52	6.33	4.3
PI587676	1997+MS	China	VI	1.4	1.43	6.31	3.54	6.56	3.9
PI587677	1997+MS	China	VII	1.44	1.42	6.73	3.62	5.38	4.17
PI587679	1997+MS	China	VI	1.42	1.45	6.44	3.59	5.49	3.96
PI587680	1997+MS	China	VII	1.37	1.41	6.26	3.5	5.76	4.18
PI587681	1997+MS	China	VII	1.4	1.6	6.3	3.6	2.77	1.94
PI587682A	1997+MS	China	VI	1.3	1.4	6.3	3.5	3.96	3.51
PI587682B	1997+MS	China	VII	1.43	1.38	6.26	3.5	7.03	4
PI587682C	1997+MS	China	VII	1.4	1.6	6.4	3.5	3.58	2.05
PI587683	1997+MS	China	VI	1.39	1.37	6.18	3.46	6.72	4.29
PI587684A	1997+MS	China	VI	1.45	1.38	6.26	3.49	7.06	4.01
PI587684B	1997+MS	China	VI	1.41	1.34	6.27	3.56	6.7	4.02
PI587685	1997+MS	China	VII	1.46	1.39	6.5	3.54	6.27	4.61
PI587686A	1997+MS	China	VI	1.53	1.46	6.39	3.61	4.18	4.02
PI587686B	1997+MS	China	VI	1.49	1.45	6.34	3.56	5.26	4.2
PI587687B	1997+MS	China	VI	1.41	1.3	6.16	3.51	6.88	4.53
PI587687D	1997+MS	China	VII	1.41	1.37	6.45	3.55	6.34	5.24
PI587687E	1997+MS	China	VII	1.42	1.42	6.38	3.48	4.76	4.89
PI587688	1997+MS	China	VII	1.44	1.39	6.36	3.57	5.91	4.3
PI587689	1997+MS	China	VI	1.49	1.42	6.42	3.54	4.69	4.11
PI587690	1997+MS	China	V	1.3	1.4	6.5	3.6	1.19	1.82
PI587691	1997+MS	China	VII	1.42	1.42	6.54	3.44	4.44	4.54
PI587692A	1997+MS	China	VI	1.47	1.49	6.5	3.33	6.66	4.23
PI587692B	1997+MS	China	VII	1.42	1.35	6.45	3.39	6.29	4.19
PI587693	1997+MS	China	VI	1.47	1.52	6.5	3.4	5.19	3.86
PI587697	1997+MS	China	VI	1.41	1.37	6.45	3.43	5.63	3.74
PI587698C	1997+MS	China	VII	1.4	1.54	6.16	3.42	6.83	4.88
PI587699	1997+MS	China	VII	1.42	1.38	6.41	3.24	4.52	4.45
PI587700A	1997+MS	China	VI	1.42	1.47	6.3	3.36	6.91	4.45
PI587700B	1997+MS	China	VI	1.4	1.42	6.44	3.37	5.78	4
PI587701	1997+MS	China	VII	1.41	1.36	6.53	3.33	5.2	4.3
PI587702	1997+MS	China	VI	1.41	1.36	6.69	3.58	6.97	4.15
PI587703B	1997+MS	China	VIII	2	1.7	6	3.2	2.63	1.93
PI587704	1997+MS	China	VI	1.4	1.37	6.39	3.45	6.9	3.55
PI587705A	1997+MS	China	VI	1.43	1.33	6.31	3.57	7.68	3.82
PI587705B	1997+MS	China	VI	1.59	1.41	6.7	3.59	5.86	3.47
PI587706	1997+MS	China	VI	1.47	1.52	6.48	3.66	3.97	3.57
PI587707	1997+MS	China	VII	1.43	1.45	6.29	3.5	6.95	4.15
PI587708	1997+MS	China	VII	1.42	1.4	6.44	3.41	2.96	2.23
PI587709A	1997+MS	China	VII	1.35	1.4	6.41	3.45	2.22	2.04
PI587709B	1997+MS	China	VII	1.45	1.59	6.53	3.61	2.48	1.66
PI587710	1997+MS	China	VII	1.41	1.39	6.39	3.4	2.62	2.5
PI587712A	1997+MS	China	V	1.3	1.4	6.3	3.5	3.41	2.04
PI587712B	1997+MS	China	V	1.3	1.5	6.4	3.6	1.21	1.65
PI587713	1997+MS	China	V	1.4	1.5	6.5	3.5	2.86	2.2
PI587714A	1997+MS	China	V	1.3	1.4	6.2	3.5	2.97	2.15
PI587714B	1997+MS	China	V	1.3	1.49	6.11	3.54	4.93	3.51
PI587715	1997+MS	China	V	1.3	1.4	6.3	3.5	2.43	2.39
PI587716C	1997+MS	China	V	1.4	1.5	6.3	3.7	1.1	1.87
PI587717	1997+MS	China	V	1.4	1.6	6.2	3.7	1.37	1.51
PI587718	1997+MS	China	V	1.4	1.4	6.7	3.6	2.73	2.11
PI587719A	1997+MS	China	V	1.4	1.4	6.6	3.5	4.97	3.12
PI587719B	1997+MS	China	V	1.34	1.52	6.54	3.66	2.26	1.05
PI587720	1997+MS	China	VI	1.43	1.41	6.67	3.63	5.52	3.73
PI587721A	1997+MS	China	VI	1.37	1.42	6.65	3.54	5.6	4.08
PI587722	1997+MS	China	V	1.4	1.4	6.8	3.7	1.98	2.36
PI587723B	1997+MS	China	VI	1.49	1.44	6.4	3.5	5.83	4.46
PI587725B	1997+MS	China	VI	1.43	1.45	6.49	3.58	5.31	4.17
PI587725C	1997+MS	China	VI	1.39	1.52	6.63	3.76	3.96	2.23
PI587726A	1997+MS	China	VII	1.3	1.41	6.4	3.46	2.08	2.01
PI587726B	1997+MS	China	VII	1.29	1.38	6.33	3.4	3.25	3.13
PI587727	1997+MS	China	VI	1.42	1.46	6.26	3.51	5.46	2.9
PI587728	1997+MS	China	V	1.3	1.5	6.4	3.5	2.07	1.38
PI587729	1997+MS	China	V	1.3	1.4	6.4	3.5	2.76	1.82
PI587730A	1997+MS	China	VI	1.46	1.59	6.81	3.85	2.36	2.22
PI587730B	1997+MS	China	VIII	1.38	1.31	6.59	3.55	3.56	3.6
PI587731	1997+MS	China	VII	1.34	1.39	6.33	3.5	5.92	3.27
PI587733	1997+MS	China	VI	1.38	1.32	6.52	3.55	6.21	4.63
PI587734	1997+MS	China	V	1.4	1.5	6.4	3.7	2.44	1.72
PI587735	1997+MS	China	VI	1.41	1.58	6.36	3.62	4.24	3.2
PI587738	1997+MS	China	VI	1.4	1.47	6.37	3.48	4.51	2.8
PI587739A	1997+MS	China	VII	1.4	1.5	6.3	3.6	3.35	2.9
PI587740	1997+MS	China	VI	1.41	1.45	6.15	3.56	4.98	2.86
PI587741	1997+MS	China	VII	1.37	1.34	6.53	3.55	3.06	2.92
PI587742A	1997+MS	China	VI	1.41	1.48	6.79	3.81	6.77	3.79
PI587742C	1997+MS	China	VI	1.42	1.39	6.55	3.68	7.2	3.84
PI587743	1997+MS	China	VI	1.38	1.38	6.6	3.6	7.12	3.98
PI587744	1997+MS	China	V	1.5	1.4	6.6	3.6	2.1	2.87
PI587745	1997+MS	China	VIII	1.4	1.45	6.28	3.44	3.83	3.52
PI587747	1997+MS	China	VII	1.36	1.36	6.46	3.52	5.57	3.4
PI587748	1997+MS	China	VIII	1.37	1.45	6.29	3.53	3.31	3.32
PI587749	1997+MS	China	VI	1.41	1.44	6.29	3.6	8.19	4.43
PI587750	1997+MS	China	VII	1.35	1.41	6.34	3.46	2.47	2.99
PI587751	1997+MS	China	VI	1.42	1.47	6.65	3.73	7.29	3.71
PI587752	1997+MS	China	V	1.4	1.5	6.4	3.7	1.72	1.58
PI587753A	1997+MS	China	V	1.4	1.5	6.4	3.7	1.49	1.65
PI587753B	1997+MS	China	V	1.4	1.5	6.3	3.7	1.19	1.56
PI587754	1997+MS	China	VII	1.38	1.38	6.49	3.46	3.31	3.21
PI587755	1997+MS	China	VI	1.42	1.52	6.51	3.66	7.44	4.4
PI587756	1997+MS	China	VII	1.34	1.41	6.48	3.52	2.8	2.01
PI587757A	1997+MS	China	VI	1.45	1.57	6.26	3.55	4.16	3.14
PI587757B	1997+MS	China	VI	1.4	1.52	6.29	3.74	4.93	2.59
PI587758	1997+MS	China	V	1.3	1.5	6.2	3.6	1.97	2.1
PI587759	1997+MS	China	VII	1.37	1.39	6.58	3.58	6.09	3.87
PI587760	1997+MS	China	VII	1.4	1.42	6.26	3.44	3.22	2.81
PI587761	1997+MS	China	VI	1.37	1.57	6.29	3.7	4.23	2.15
PI587762	1997+MS	China	VII	1.38	1.38	6.76	3.75	2.7	2.3
PI587763	1997+MS	China	VII	1.36	1.41	6.46	3.51	4.13	2.94
PI587764	1997+MS	China	VI	1.42	1.54	6.4	3.62	4.26	2.95
PI587765	1997+MS	China	VII	1.29	1.31	6.23	3.4	2.71	2.83
PI587766	1997+MS	China	VI	1.42	1.44	6.28	3.53	7.45	4.07
PI587767A	1997+MS	China	VII	1.33	1.37	6.43	3.44	4.94	3.74
PI587768	1997+MS	China	VI	1.41	1.56	6.11	3.64	5.21	3.05
PI587771	1997+MS	China	VIII	1.4	1.4	6.5	3.6	2.39	2.86
PI587772	1997+MS	China	V	1.3	1.5	6.4	3.6	0.88	1.41
PI587774	1997+MS	China	VI	1.36	1.51	6.47	3.58	4.37	2.57
PI587775	1997+MS	China	VII	1.35	1.38	6.43	3.45	3.19	3.55
PI587776	1997+MS	China	VII	1.34	1.36	6.39	3.52	5.26	3.42
PI587779	1997+MS	China	VIII	1.34	1.41	6.29	3.46	3.63	3.76
PI587781	1997+MS	China	VIII	1.3	1.4	6.2	3.6	3.08	3.43
PI587782	1997+MS	China	VIII	1.38	1.45	6.26	3.44	3.3	3.47
PI587783	1997+MS	China	VIII	1.3	1.4	6.3	3.4	4.28	3.84
PI587784	1997+MS	China	VII	1.34	1.43	6.29	3.51	4.7	4.35
PI587785	1997+MS	China	VIII	1.4	1.4	6.6	3.6	3.16	3.32
PI587787	1997+MS	China	VIII	1.38	1.4	6.31	3.5	3.41	3.43
PI587788A	1997+MS	China	V	1.3	1.4	6.6	3.7	2.87	1.54
PI587788B	1997+MS	China	VI	1.37	1.46	6.44	3.58	5.29	4.47
PI587788C	1997+MS	China	VI	1.43	1.45	6.75	3.73	6.89	3.6
PI587790A	1997+MS	China	VI	1.38	1.45	6.18	3.46	5.37	2.69
PI587790B	1997+MS	China	VII	1.31	1.38	6.33	3.46	3.86	3.02
PI587791	1997+MS	China	VII	1.42	1.5	6.41	3.57	1.21	2.51
PI587793	1997+MS	China	VII	1.43	1.46	6.32	3.37	3.34	3.26
PI587795	1997+MS	China	VII	1.43	1.41	6.32	3.31	3.48	3.5
PI587796	1997+MS	China	V	1.3	1.4	6.4	3.4	3.37	2.19
PI587798	1997+MS	China	VIII	1.4	1.6	6.3	3.7	1.85	2.39
PI587800	1997+MS	China	VI	1.42	1.44	6.37	3.58	7.04	4.58
PI587801	1997+MS	China	VII	1.42	1.38	6.4	3.42	4.49	3.46
PI587802	1997+MS	China	VII	1.37	1.37	6.62	3.63	6.27	3.99
PI587806A	1997+MS	China	VI	1.39	1.41	6.29	3.42	6.38	2.95
PI587806B	1997+MS	China	VI	1.43	1.41	6.63	3.61	4.27	2.88
PI587807	1997+MS	China	VI	1.36	1.43	6.48	3.59	7.78	4.71
PI587808A	1997+MS	China	VII	1.36	1.41	6.5	3.6	5.27	4.3
PI587808B	1997+MS	China	VII	1.39	1.41	6.47	3.58	7	4.32
PI587809A	1997+MS	China	V	1.4	1.5	6.3	3.6	1.33	1.92
PI587809B	1997+MS	China	V	1.3	1.5	6.2	3.6	1.83	2.13
PI587810	1997+MS	China	VIII	1.39	1.55	6.24	3.55	4.01	3.55
PI587812A	1997+MS	China	VII	1.39	1.41	6.5	3.73	5.94	4.37
PI587812B	1997+MS	China	VII	1.4	1.4	6.55	3.71	5.45	4.31
PI587813	1997+MS	China	VI	1.45	1.49	6.54	3.61	3.52	2.47
PI587814A	1997+MS	China	V	1.4	1.5	6.5	3.5	1.68	1.78
PI587814B	1997+MS	China	V	1.4	1.5	6.5	3.5	2.14	1.66
PI587814C	1997+MS	China	VI	1.42	1.75	6.49	3.83	3.21	1.65
PI587814D	1997+MS	China	VII	1.39	1.39	6.64	3.61	6.85	4.1
PI587814E	1997+MS	China	VII	1.42	1.44	6.46	3.71	5.74	4
PI587814F	1997+MS	China	VI	1.37	1.44	6.22	3.61	7.03	4.51
PI587814G	1997+MS	China	VI	1.41	1.43	6.62	3.72	7.72	3.68
PI587815B	1997+MS	China	VI	1.34	1.51	6.25	3.56	3.15	2.47
PI587816	1997+MS	China	VI	1.39	1.41	6.72	3.71	7.94	4.4
PI587817	1997+MS	China	VI	1.4	1.48	6.28	3.7	7.32	3.72
PI587818	1997+MS	China	VII	1.32	1.4	6.38	3.68	6.64	4.17
PI587820B	1997+MS	China	V	1.4	1.5	6.5	3.6		1.19
PI587821A	1997+MS	China	V	1.4	1.5	6.3	3.5	0.63	1.59
PI587821B	1997+MS	China	V	1.3	1.5	6.2	3.6	1.41	1.95
PI587823	1997+MS	China	VI	1.51	1.48	6.6	3.48	7.64	3.72
PI587824	1997+MS	China	VI	1.48	1.94	6.69	3.62	3.53	1.85
PI587825A	1997+MS	China	VI	1.48	1.53	6.62	3.49	2.56	2.48
PI587825B	1997+MS	China	VI	1.51	1.56	6.7	3.53	1.88	1.8
PI587826	1997+MS	China	VI	1.5	1.42	6.47	3.45	6.98	3.93
PI587827	1997+MS	China	VII	1.44	1.42	6.4	3.23	5.41	5.15
PI587828	1997+MS	China	VII	1.44	1.39	6.59	3.41	5.44	4.82
PI587829	1997+MS	China	VII	1.56	1.35	6.61	3.54	5.92	3.9
PI587830B	1997+MS	China	VIII	1.3	1.4	6.2	3.5	4.24	2.97
PI587833	1997+MS	China	VII	1.66	1.4	6.78	3.63	3.29	3.08
PI587835	1997+MS	China	VI	1.52	1.38	6.6	3.47	3.66	2.88
PI587837	1997+MS	China	VII	1.47	1.45	6.46	3.53	6.06	4.06
PI587838	1997+MS	China	VII	1.46	1.6	6.62	3.5	2.87	2.3
PI587839A	1997+MS	China	VI	1.45	1.5	6.56	3.49	4.23	2.06
PI587839B	1997+MS	China	VI	1.56	1.39	6.52	3.41	4.36	2.92
PI587839C	1997+MS	China	VI	1.42	1.39	6.53	3.38	6.79	4.36
PI587840	1997+MS	China	VII	1.44	1.4	6.52	3.43	6.21	4.37
PI587841B	1997+MS	China	VI	1.5	1.52	6.72	3.66	3.06	2.74
PI587842	1997+MS	China	VI	1.46	1.53	6.36	3.43	4.29	3.77
PI587843	1997+MS	China	VII	1.49	1.42	6.56	3.38	2.88	3.48
PI587844A	1997+MS	China	VI	1.21	1.28	5.58	3.42	4.09	4.45
PI587844B	1997+MS	China	VI	1.25	1.35	6.36	3.9	3.44	2.91
PI587844C	1997+MS	China	VII	1.22	1.3	6.22	3.72	4.13	3.36
PI587846A	1997+MS	China	V	1.5	1.3	6.4	3.8	2.73	2.14
PI587846B	1997+MS	China	VI	1.47	1.35	6.78	3.74	5.86	4.02
PI587847	1997+MS	China	VI	1.45	1.38	6.8	3.64	6.36	3.39
PI587848	1997+MS	China	V	1.5	1.3	6.8	3.8	3.41	2.23
PI587849	1997+MS	China	VIII	1.4	1.5	6.5	3.6	2.56	2.46
PI587850	1997+MS	China	VIII	1.38	1.48	6.4	3.63	7.07	4.03
PI587851A	1997+MS	China	VIII	1.4	1.5	6.5	3.6	3.49	2.84
PI587853	1997+MS	China	VII	1.44	1.46	6.4	3.45	4.22	3.3
PI587854A	1997+MS	China	VII	1.37	1.49	6.57	3.68	2.49	2.26
PI587855	1997+MS	China	VIII	1.5	1.52	6.34	3.52	5.19	2.83
PI587858	1997+MS	China	VIII	1.48	1.55	6.25	3.47	6.22	4.43
PI587859	1997+MS	China	VIII	1.45	1.54	6.4	3.48	7.68	5.14
PI587860	1997+MS	China	V	1.44	1.52	6.24	3.51	6.58	4.13
PI587862A	1997+MS	China	VIII	1.4	1.5	6.5	3.6	3.47	2.73
PI587862B	1997+MS	China	VIII	1.4	1.5	6.3	3.5	3.58	3.23
PI587862C	1997+MS	China	VII	1.4	1.5	6.5	3.6	2.85	2.51
PI587864A	1997+MS	China	VI	1.44	1.49	6.47	3.62	5.44	3.42
PI587864B	1997+MS	China	VI	1.44	1.66	6.54	3.76	3.66	1.96
PI587866	1997+MS	China	VI	1.5	1.52	6.28	3.48	3.67	3.59
PI587867	1997+MS	China	VII	1.41	1.5	6.43	3.56	5.38	4.1
PI587868	1997+MS	China	VI	1.44	1.47	6.33	3.53	6.63	4.32
PI587869	1997+MS	China	VII	1.43	1.43	6.53	3.65	5.48	4.19
PI587870	1997+MS	China	VII	1.38	1.53	6.38	3.51	3.13	2.4
PI587871	1997+MS	China	VII	1.39	1.53	6.36	3.55	3.59	3.4
PI587872	1997+MS	China	VII	1.43	1.46	6.4	3.5	6.88	4.29
PI587873	1997+MS	China	VIII	1.5	1.5	6.4	3.3	1.75	2.11
PI587874	1997+MS	China	VIII	1.4	1.4	6.3	3.4	5.19	4.54
PI587875	1997+MS	China	VIII	1.4	1.5	6.3	3.5	3.25	3
PI587876	1997+MS	China	VII	1.35	1.45	6.43	3.48	4.96	3.8
PI587877A	1997+MS	China	VI	1.43	1.48	6.36	3.56	5.37	4.36
PI587878	1997+MS	China	VII	1.39	1.44	6.38	3.63	6.59	3.9
PI587879	1997+MS	China	VII	1.4	1.4	6.49	3.56	5.53	4.21
PI587881	1997+MS	China	VI	1.38	1.45	6.37	3.53	6.6	4.23
PI587882	1997+MS	China	VII	1.41	1.41	6.36	3.57	5.97	4.15
PI587883A	1997+MS	China	VII	1.37	1.44	6.43	3.59	5.36	3.87
PI587883B	1997+MS	China	VII	1.41	1.46	6.38	3.57	6.68	4.16
PI587884	1997+MS	China	VII	1.46	1.46	6.44	3.6	6.44	4.31
PI587887A	1997+MS	China	VIII	1.4	1.4	6.5	3.5	3.76	2.51
PI587887C	1997+MS	China	VIII	1.3	1.3	6.5	3.5	5.6	4.08
PI587890A	1997+MS	China	VIII	1.5	1.4	6.5	3.4	3.2	3.15
PI587891A	1997+MS	China	VII	1.43	1.38	6.53	3.37	5.22	4.13
PI587891B	1997+MS	China	VIII	1.42	1.49	6.54	3.5	6.15	4.25
PI587892A	1997+MS	China	V	1.6	1.6	6.6	3.4	3.27	1.47
PI587892B	1997+MS	China	VI	1.54	1.52	6.4	3.38	4.8	4.02
PI587892C	1997+MS	China	VII	1.38	1.47	6.42	3.29	6.29	4.7
PI587894	1997+MS	China	VII	1.34	1.41	6.45	3.52	5.36	4.61
PI587895	1997+MS	China	VI	1.43	1.46	6.45	3.25	4.84	3.52
PI587898	1997+MS	China	VII	1.38	1.47	6.36	3.41	6.49	4.06
PI587899	1997+MS	China	VII	1.45	1.43	6.53	3.27	5.49	4.71
PI587900C	1997+MS	China	VIII	1.37	1.48	6.33	3.34	4.53	2.99
PI587901	1997+MS	China	VII	1.37	1.54	6.39	3.36	1.85	2.97
PI587903B	1997+MS	China	VIII	1.21	1.21	5.59	3.56	5.27	4.31
PI587905	1997+MS	China	VII	1.36	1.46	6.54	3.6	6.18	4.4
PI587915B	1997+MS	China	VII	1.4	1.5	6.7	3.6	2.89	2.68
PI587915C	1997+MS	China	VIII	1.4	1.3	6.2	3.3	4.92	4.09
PI587915D	1997+MS	China	VIII	1.3	1.4	6.3	3.4	3.5	3.2
PI587925	1997+MS	China	VII	1.4	1.5	6.3	3.5	2.84	2.13
PI587930	1997+MS	China	VIII	1.3	1.4	6.3	3.3	2.89	3.38
PI587966B	1997+MS	China	VIII	1.4	1.4	6.7	3.8	3.06	2.75
PI587966C	1997+MS	China	VIII	1.4	1.6	6.2	3.6	0.7	2.49
PI587966D	1997+MS	China	VIII	1.37	1.37	6.5	3.4	5.86	5.41
PI587968A	1997+MS	China	V	1.4	1.5	6.1	3.5	2.51	2.6
PI587968B	1997+MS	China	IV	1.39	1.39	6.48	3.51	4.4	4.83
PI587968C	1997+MS	China	V	1.3	1.4	6.3	3.5	1.6	2.24
PI587969	1997+MS	China	V	1.4	1.5	6.7	3.8	1.74	1.87
PI587970B	1997+MS	China	V	1.3	1.4	6.2	3.5	2.83	1.91
PI587971	1997+MS	China	V	1.3	1.4	6.4	3.6	2.19	1.86
PI587972	1997+MS	China	VI	1.36	1.27	6.57	3.55	8.11	4.68
PI587973A	1997+MS	China	V	1.4	1.5	6.5	3.6	0.69	1.46
PI587974	1997+MS	China	VI	1.45	1.61	6.22	3.56	5.71	4.35
PI587975	1997+MS	China	V	1.42	1.49	6.18	3.52	5.41	4.56
PI587976C	1997+MS	China	V	1.3	1.4	6.3	3.4	1.91	2.62
PI587978A	1997+MS	China	IX	1.33	1.33	6.1	3.03	2.7	3.06
PI587979A	1997+MS	China	IV	1.38	1.5	6.68	3.69	3.52	4.78
PI587979B	1997+MS	China	IV	1.41	1.49	6.41	3.6	5.22	3.72
PI587984A	1997+MS	China	V	1.4	1.4	6.5	3.5	4.47	3.91
PI587984B	1997+MS	China	IV	1.36	1.46	6.39	3.56	4.47	3.65
PI587985A	1997+MS	China	IV	1.37	1.49	6.29	3.56	3.47	3.86
PI587986A	1997+MS	China	V	1.3	1.4	6.3	3.5	2.96	2.23
PI587988A	1997+MS	China	VII	1.47	1.61	6.38	3.49	2.85	3.19
PI587988B	1997+MS	China	VII	1.44	1.51	6.3	3.57	4.45	5.1
PI587990	1997+MS	China	V	1.5	1.4	6.3	3.5	5.35	3.34
PI587992A	1997+MS	China	VII	1.34	1.44	6.5	3.7	2.04	3.35
PI587992B	1997+MS	China	VII	1.47	1.54	6.34	3.62	5.1	4.51
PI587992C	1997+MS	China	VII	1.35	1.78	6.33	3.68	4.64	5.04
PI587992D	1997+MS	China	VII	1.47	1.49	6.48	3.65	4.33	3.96
PI587992E	1997+MS	China	VII	1.4	1.49	6.48	3.56	4.9	4.69
PI587992F	1997+MS	China	VII	1.36	1.41	6.41	3.7	1.73	2.72
PI587992G	1997+MS	China	VIII	1.3	1.3	6.3	3.6	1.25	3.18
PI587994B	1997+MS	China	V	1.4	1.7	6.6	3.6	1.95	2.2
PI587995	1997+MS	China	V	1.3	1.4	6.2	3.6	3.82	2.82
PI587996B	1997+MS	China	VII	1.36	1.32	6.24	3.43	5.18	6.14
PI587996D	1997+MS	China	VI	1.37	1.44	6.21	3.44	7.47	4.85
PI587997A	1997+MS	China	VI	1.42	1.42	6.45	3.44	3.76	3.28
PI587997B	1997+MS	China	VI	1.33	1.33	6.33	3.28	4.66	5.09
PI587998A	1997+MS	China	IV	1.43	1.45	6.29	3.55	5.88	3.81
PI587998D	1997+MS	China	IV	1.4	1.45	6.33	3.73	5.72	3.63
PI587998G	1997+MS	China	V	1.4	1.6	6.3	3.8	2.45	1.9
PI588001	1997+MS	China	VII	1.3	1.46	6.24	3.51	3.39	4.38
PI588002	1997+MS	China	V	1.4	1.5	6.5	3.3	0.91	2.84
PI588003	1997+MS	China	VI	1.36	1.34	6.55	3.4	3.12	2.9
PI588004	1997+MS	China	VI	1.46	1.39	6.66	3.4	2.37	2.79
PI588005B	1997+MS	China	V	1.3	1.4	6.3	3.4	4.03	3.71
PI588005C	1997+MS	China	V	1.3	1.4	6.2	3.1	0.92	2.21
PI588006A	1997+MS	China	VI	1.48	1.4	6.54	3.45	2.84	2.3
PI588006B	1997+MS	China	VI	1.4	1.4	6.46	3.43	2.85	2.54
PI588007B	1997+MS	China	VI	1.36	1.48	6.07	3.47	2.96	2.95
PI588008D	1997+MS	China	V	1.4	1.5	6.2	3.6	2.89	1.78
PI588010A	1997+MS	China	IV	1.35	1.37	6.32	3.36	4.45	4.58
PI588010B	1997+MS	China	IV	1.38	1.43	6.46	3.55	4.9	3.87
PI588011B	1997+MS	China	VIII	1.38	1.4	6.61	3.59	6.26	4.35
PI588011D	1997+MS	China	VIII	1.47	1.47	6.56	3.58	3.42	3.15
PI588011E	1997+MS	China	VIII	1.43	1.63	6.14	3.43	2.76	2.71
PI588013	1997+MS	China	IV	1.42	1.42	6.68	3.48	4.49	4.18
PI588014A	1997+MS	China	V	1.3	1.6	6.2	3.3	2.73	2.56
PI588014B	1997+MS	China	VI	1.37	1.41	6.22	3.35	4.87	3.67
PI588014C	1997+MS	China	VII	1.36	1.34	6.24	3.32	4.88	6.56
PI588014D	1997+MS	China	VI	1.31	1.36	6.25	3.38	5.89	5.25
PI588017A	1997+MS	China	VI	1.35	1.37	6.29	3.22	0.33	2.14
PI588017B	1997+MS	China	VII	1.3	1.48	6.28	3.42	2.19	2.84
PI588017C	1997+MS	China	VII	1.38	1.45	6.33	3.38	3.64	4.66
PI588018	1997+MS	China	VI	1.33	1.37	6.27	3.23
PI588019A	1997+MS	China	VIII	1.4	1.6	6.4	3.6	2.43	2.46
PI588019B	1997+MS	China	VIII	1.4	1.5	6.4	3.5	3.63	2.46
PI588020	1997+MS	China	VII	1.34	1.4	6.29	3.46	2.41	4.51
PI588021A	1997+MS	China	V	1.3	1.5	6.2	3.6	5.76	3.82
PI588021B	1997+MS	China	VI	1.43	1.59	6.17	3.4
PI588023A	1997+MS	China	VII	1.32	1.54	6.24	3.32	1.35	1.47
PI588024A	1997+MS	China	V	1.33	1.48	6.3	3.48	5.47	3.93
PI588024B	1997+MS	China	V	1.4	1.63	6.27	3.53	1.96	2.61
PI588025	1997+MS	China	IV	1.36	1.53	6.17	3.56	3.75	1.94
PI588027A	1997+MS	China	IV	1.47	1.42	6.37	3.49	5.92	4.38
PI588027C	1997+MS	China	V	1.4	1.49	6.38	3.48	4.76	3.72
PI588027D	1997+MS	China	V	1.28	1.42	6.23	3.46	5.4	3.9
PI588029	1997+MS	China	IV	1.49	1.42	6.35	3.53	5.71	4.31
PI588030	1997+MS	China	IV	1.36	1.46	6.4	3.65	3.09	2.35
PI588031	1997+MS	China	VIII	1.4	1.4	6.4	3.4		3.09
PI588032A	1997+MS	China	VII	1.37	1.56	6.11	3.37	2.43	3.2
PI588032B	1997+MS	China	VII	1.35	1.37	6.38	3.52	4.38	4.61
PI588032C	1997+MS	China	VIII	1.4	1.4	6.7	3.5	4.86	4.16
PI588032D	1997+MS	China	VIII	1.4	1.4	6.5	3.7	3.49	2.91
PI588040	1997+MS	China	VII	1.4	1.5	6.6	3.6	2.66	2.22
PI588050B	1997+MS	China	V	1.39	1.51	6.52	3.62	3.21	2.45
PI588051	1997+MS	China	V	1.38	1.55	6.51	3.72	2.59	1.82
PI588052B	1997+MS	China	IV	1.45	1.52	6.58	3.69	3.49	2.23
PI588053A	1997+MS	China	V	1.39	1.54	6.65	3.72	3.75	2.07
PI588053B	1997+MS	China	V	1.38	1.45	6.49	3.59	5.94	3.71
PI592903	1997+MS	Japan	V	1.4	1.5	6.4	3.7	1.58	2.33
PI592904	1997+MS	Japan	VIII	1.4	1.6	6.5	3.7	3.68	2.61
PI592906	1997+MS	Japan	V	1.5	1.4	6.1	3.2	5.05	3.51
PI593984	1997+MS	South Korea	VI	1.8	1.3	5.2	3.7	4.09	3.74
PI593985	1997+MS	South Korea	VI	1.7	1.4	3.8	3.8	6.64	4.06
PI593986	1997+MS	South Korea	VI	1.7	1.3	4.6	3.7	4.48	4.2
PI593987	1997+MS	South Korea	VII	1.8	1.3	5.6	3.6	4.33	3.32
PI593988	1997+MS	South Korea	V	1.7	1.2	4.8	3	1.53	2
PI593998	1997+MS	South Korea	VI	1.2	1.2	4.1	3.1	4.26	3.8
PI593999A	1997+MS	South Korea	V	1.3	1.2	5.8	3.2	4.72	3.62
PI593999B	1997+MS	South Korea	VI	1.1	1.3	5.7	3.4	4.04	3.67
PI594001	1997+MS	South Korea	V	1.7	1.2	5.2	3.4	1.19	2.68
PI594002	1997+MS	South Korea	V	1.5	1.2	5.8	3.4	1.19	2.52
PI594004A	1997+MS	South Korea	VI	1.3	1.5	6.3	3.4	4.48	4.12
PI594004C	1997+MS	South Korea	VI	1.3	1.3	6.3	3.2	0.7	2.2
PI594013	1997+MS	South Korea	V	1.3	1.3	5.6	3.4	3.04	2.97
PI594014A	1997+MS	South Korea	V	1.1	1.3	4.9	3.1	3.22	4.14
PI594014B	1997+MS	South Korea	V	1.4	1.3	5.7	3.4	1	2.75
PI594017	1997+MS	South Korea	VI	1.4	1.4	6.2	3.4	2.72	3.2
PI594023B	1997+MS	South Korea	VII	1.8	1.3	6	3.6	4.06	3.48
PI594152	1997+MS	Japan	IX	1.43	1.25	6.13	3.39	2.36	2.27
PI594172B	1997+MS	Japan	VIII	1.4	1.6	6.6	3.8	3.15	2.49
PI594191	1997+MS	Japan	V	1.4	1.6	6.3	3.3	0.87	0.84
PI594217C	1997+MS	Japan	VII	1.4	1.5	6.3	3.3	2.28	2.87
PI594398A	1997+MS	China	IV	1.4	1.4	6.21	3.67	5.75	3.44
PI594399A	1997+MS	China	IV	1.46	1.65	6.34	3.93	3.39	2.15
PI594399C	1997+MS	China	IV	1.54	1.54	6.47	3.63	3.52	2.47
PI594400	1997+MS	China	V	1.3	1.4	6.4	3.7	1.65	1.08
PI594401B	1997+MS	China	III	1.38	1.47	6.06	3.34	3.75	2.38
PI594401C	1997+MS	China	III	1.4	1.47	6.36	3.54	4.11	2.6
PI594401D	1997+MS	China	III	1.36	1.46	6.13	3.46	2.48	2.43
PI594401E	1997+MS	China	IV	1.34	1.58	5.98	3.56	6.56	4.09
PI594404	1997+MS	China	III	1.36	1.46	6.23	3.54	3.25	2.3
PI594414A	1997+MS	China	VI	1.4	1.6	6.5	3.6	2.99	2.08
PI594415A	1997+MS	China	IV	1.5	1.6	6.37	3.6	3.07	2.69
PI594416	1997+MS	China	V	1.4	1.4	6.8	3.9	0.53	1.81
PI594418B	1997+MS	China	V	1.4	1.5	6.6	3.5	2.26	1.22
PI594419	1997+MS	China	IV	1.32	1.51	6.35	3.67	1.96	2.6
PI594420	1997+MS	China	IV	1.49	1.49	6.37	3.61	4.65	3.52
PI594424	1997+MS	China	VI	1.4	1.5	6.2	3.4	2.6	3
PI594426A	1997+MS	China	VII	1.3	1.4	6.3	3.5	6.13	3.49
PI594426B	1997+MS	China	VII	1.3	1.4	6.2	3.5	5.07	3.2
PI594427A	1997+MS	China	VI	1.3	1.5	6.4	3.5	2.64	3.1
PI594430A	1997+MS	China	IV	1.38	1.4	6.42	3.65	5.59	4.08
PI594430B	1997+MS	China	IV	1.3	1.4	6.3	3.4	3.13	2.15
PI594435	1997+MS	China	IX	1.4	1.47	6.45	3.49	2.72	2.37
PI594437	1997+MS	China	V	1.3	1.4	6.6	3.6	1.7	2.49
PI594439A	1997+MS	China	IV	1.39	1.52	6.46	3.75	4.37	4.47
PI594439B	1997+MS	China	IV	1.35	1.52	6.42	3.6	3.08	2.34
PI594440	1997+MS	China	IV	1.34	1.36	6.49	3.61	5.95	4.07
PI594444A	1997+MS	China	III	1.55	1.32	6.43	3.32	4.46	3.74
PI594448B	1997+MS	China	IV	1.28	1.45	6.49	3.52	9.47	4.7
PI594450	1997+MS	China	VI	1.6	1.6	6.6	3.5	2.07	2.16
PI594452	1997+MS	China	IV	1.44	1.49	6.34	3.59	5.05	4.19
PI594458B	1997+MS	China	VII	1.4	1.4	6.5	3.5	1.55	2.44
PI594461A	1997+MS	China	IV	1.33	1.42	6.26	3.44	3.2	4.41
PI594461B	1997+MS	China	IV	1.34	1.47	6.51	3.57	5.86	3.49
PI594475A	1997+MS	China	VII	1.4	1.4	6.2	3.2	3.38	3.94
PI594477	1997+MS	China	V	1.3	1.6	6.5	3.4	2.67	1.76
PI594479	1997+MS	China	IV	1.63	1.33	6.48	3.47	5.53	3.08
PI594480A	1997+MS	China	V	1.4	1.4	6.4	3.2	2.6	2.78
PI594482	1997+MS	China	IV	1.5	1.4	6.5	3.3	1.2	2.62
PI594483	1997+MS	China	IV	1.43	1.45	6.44	3.48	4.42	3.68
PI594484	1997+MS	China	IV	1.5	1.5	6.6	3.4	1.52	2.42
PI594486B	1997+MS	China	IV	2	2	6.8	3.52	6.85	5.1
PI594486C	1997+MS	China	V	1.4	1.4	6.4	3.3	4.14	3.63
PI594488	1997+MS	China	IV	1.56	2.09	6.78	3.6	3.72	2.61
PI594489	1997+MS	China	IV	1.73	1.9	6.71	3.48	5.89	3.55
PI594490	1997+MS	China	VII	2.3	1.5	6.2	3.4	1.15	2.44
PI594491	1997+MS	China	VI	1.6	1.3	6.4	3.2	4.32	4.35
PI594495	1997+MS	China	VII	1.5	1.3	6.1	3.2	2.04	2.92
PI594498A	1997+MS	China	VII	1.3	1.2	5.6	3.3	3.38	3.85
PI594498B	1997+MS	China	VII	1.3	1.2	5.6	3.4	2.69	2.11
PI594499	1997+MS	China	VIII	1.2	1.3	5.9	3.5	3.74	3.63
PI594500B	1997+MS	China	VII	1.2	1.3	5.9	3.4	2.16	2.91
PI594500C	1997+MS	China	VII	1.3	1.4	6	3.3	3.33	3.25
PI594503	1997+MS	China	VIII	1.4	1.3	6	3.6	3.26	4.05
PI594506	1997+MS	China	IX	1.43	1.32	6.29	3.69	0.7	1.31
PI594509B	1997+MS	China	IX	1.42	1.29	6.17	3.58	0.52	1.48
PI594511A	1997+MS	China	VII	1.4	1.3	6.4	3.4	4.15	3.49
PI594512A	1997+MS	China	VII	1.3	1.3	6.3	3.4	3.2	4.06
PI594549B	1997+MS	China	VII	1.5	1.5	6.3	3.4	2.8	3.1
PI594549C	1997+MS	China	VII	1.4	1.4	6.4	3.3	4.95	4.26
PI594553	1997+MS	China	VII	1.3	1.6	6.6	3.7	2.55	2.37
PI594555B	1997+MS	China	VII	1.3	1.4	6.3	3.5	3.76	2.51
PI594557B	1997+MS	China	VII	1.4	1.4	6.5	3.5	4.82	3.08
PI594560C	1997+MS	China	IX	1.38	1.49	6.21	3.07	2.11	2.49
PI594563	1997+MS	China	IX	1.46	1.28	6.44	3.64	1.21	2.27
PI594564	1997+MS	China	VII	1.3	1.5	6.5	3.6	2.97	2.22
PI594568A	1997+MS	China	V	1.4	1.5	6.5	3.6	2.03	2.48
PI594568B	1997+MS	China	V	1.3	1.5	6.3	3.6	3.18	2.53
PI594568C	1997+MS	China	VII	1.4	1.5	6.3	3.6	2.67	2.83
PI594570A	1997+MS	China	VII	1.4	1.4	6.2	3.4	4.6	3.72
PI594570B	1997+MS	China	VII	1.3	1.5	6.3	3.5	2.06	2.08
PI594572A	1997+MS	China	VII	1.3	1.5	6.4	3.4	2.31	1.89
PI594573	1997+MS	China	VII	1.5	1.4	6.5	3.3	2.59	3.07
PI594578	1997+MS	China	IV	1.34	1.47	6.33	3.7	6.39	3.62
PI594579	1997+MS	China	V	1.3	1.5	6.4	3.5	3.62	3.66
PI594580	1997+MS	China	IV	1.45	1.47	6.53	3.71	5.86	3.77
PI594581	1997+MS	China	IV	1.39	1.51	6.4	3.67	5.86	4.02
PI594582	1997+MS	China	IV	1.34	1.56	6.4	3.62	5.55	3.77
PI594584	1997+MS	China	IV	1.37	1.5	6.44	3.58	5.64	4.01
PI594585	1997+MS	China	VII	1.3	1.4	6.4	3.4	3.86	3.51
PI594586B	1997+MS	China	VII	1.3	1.4	6.3	3.4	3.73	3.21
PI594588	1997+MS	China	VII	1.34	1.44	6.23	3.66	6.38	3.71
PI594589	1997+MS	China	VI	1.38	1.33	6.55	3.5	2.87	2.74
PI594590	1997+MS	China	VII	1.36	1.53	6.5	3.63	2.78	2.46
PI594592	1997+MS	China	VII	1.42	1.57	6.66	3.72	3.05	3.44
PI594593	1997+MS	China	IV	1.37	1.44	6.44	3.67	5.25	3.3
PI594594	1997+MS	China	V	1.52	1.54	6.3	3.55	4.83	4.01
PI594595	1997+MS	China	V	1.41	1.44	6.32	3.64	6.62	3.95
PI594600	1997+MS	China	IV	1.16	1.26	5.97	3.37	6.26	3.82
PI594601	1997+MS	China	IV	1.5	1.4	6.9	3.8	3.53	2.44
PI594603A	1997+MS	China	IV	1.47	1.34	7.03	3.62	5.92	2.72
PI594603B	1997+MS	China	IV	1.5	1.26	6.8	3.49	6.59	2.97
PI594604	1997+MS	China	IV	1.4	1.42	6.47	3.45	4.71	4.91
PI594605A	1997+MS	China	V	1.39	1.44	6.64	3.47	7	3.42
PI594605B	1997+MS	China	V	1.37	1.45	6.59	3.42	7.05	3.53
PI594606	1997+MS	China	IV	1.34	1.44	6.51	3.67	5.38	3.22
PI594607	1997+MS	China	IV	1.47	1.5	6.41	3.34	4.32	4.31
PI594608B	1997+MS	China	IV	1.46	1.5	6.5	3.44	4.59	4.34
PI594609	1997+MS	China	IV	1.37	1.47	6.31	3.69	4.69	3.62
PI594610	1997+MS	China	VI	1.35	1.33	6.47	3.34	4.27	4.65
PI594611	1997+MS	China	IV	1.41	1.46	6.29	3.53	5.77	4.19
PI594612	1997+MS	China	IV	1.4	1.55	6.51	3.71	1.97	2.09
PI594614A	1997+MS	China	IV	1.35	1.48	6.37	3.63	5	4.14
PI594614B	1997+MS	China	V	1.32	1.37	6.11	3.48	6.53	4.79
PI594615	1997+MS	China	IV	1.34	1.34	6.54	3.36	5.4	4.15
PI594616	1997+MS	China	III	1.37	1.46	6.12	3.47	2.94	2.99
PI594618A	1997+MS	China	III	1.29	1.36	6.24	3.37	2.96	3.18
PI594618B	1997+MS	China	III	1.29	1.36	6.21	3.38	2.88	3.57
PI594618C	1997+MS	China	IV	1.36	1.46	6.35	3.58	3.85	3.97
PI594618D	1997+MS	China	IV	1.38	1.43	6.34	3.45	4.1	4.18
PI594620	1997+MS	China	IV	1.47	1.64	6.21	3.56	2.15	2.12
PI594624	1997+MS	China	IV	1.45	1.33	6.78	3.76	2.61	2.7
PI594625	1997+MS	China	IV	1.38	1.48	6.43	3.45	3.91	3.65
PI594626	1997+MS	China	IV	1.4	1.5	6.5	3.6	2.32	2.55
PI594627A	1997+MS	China	V	1.38	1.45	6.25	3.66	6.71	3.71
PI594630	1997+MS	China	VI	1.3	1.32	6.28	3.32	4.27	4.25
PI594631A	1997+MS	China	V	1.4	1.47	6.31	3.66	6.22	3.21
PI594632	1997+MS	China	IV	1.37	1.5	6.41	3.71	6.2	3.78
PI594633	1997+MS	China	IV	1.34	1.53	6.08	3.62	3.78	2.03
PI594634	1997+MS	China	IV	1.4	1.42	6.4	3.75	6.06	3.35
PI594635A	1997+MS	China	IV	1.37	1.42	6.16	3.66	6.92	3.6
PI594635B	1997+MS	China	IV	1.4	1.58	6.33	3.77	4.54	5.15
PI594637	1997+MS	China	IV	1.37	1.47	6.28	3.58	4.98	4.2
PI594638A	1997+MS	China	IV	1.38	1.53	6.28	3.66	1.77	2.35
PI594638B	1997+MS	China	IV	1.37	1.47	6.3	3.65	5.16	3.64
PI594641	1997+MS	China	VI	1.34	1.44	6.16	3.46	2.32	2.54
PI594643	1997+MS	China	V	1.32	1.46	6.17	3.41	6.51	4.4
PI594644A	1997+MS	China	IV	1.44	1.49	6.32	3.59	5.31	3.19
PI594644B	1997+MS	China	IV	1.44	1.47	6.3	3.57	3.96	3.58
PI594646	1997+MS	China	IV	1.29	1.41	6.29	3.47	4.94	4.34
PI594648A	1997+MS	China	IV	1.31	1.46	6.31	3.63	2.11	2.3
PI594649	1997+MS	China	IV	1.3	1.39	6.22	3.47	3.96	4.13
PI594650A	1997+MS	China	IV	1.35	1.39	6.33	3.58	4.25	3.98
PI594650B	1997+MS	China	V	1.4	1.5	6.46	3.58	6.04	4.17
PI594651	1997+MS	China	V	1.37	1.39	6.07	3.44	6.81	4.99
PI594652A	1997+MS	China	V	1.33	1.45	6.25	3.5	6.74	3.65
PI594653	1997+MS	China	V	1.41	1.48	6.21	3.61	6.5	3.15
PI594654	1997+MS	China	V	1.38	1.51	6.36	3.74	7.3	3.77
PI594659A	1997+MS	China	V	1.42	1.58	6.6	3.72	6.24	3.61
PI594660B	1997+MS	China	V	1.39	1.46	6.29	3.56	6.03	4.22
PI594660C	1997+MS	China	V	1.4	1.49	6.41	3.5	6.32	4.61
PI594668	1997+MS	China	V	1.33	1.45	6.3	3.5	5.81	3.71
PI594670A	1997+MS	China	IV	1.32	1.41	6.34	3.51	2.25	2.45
PI594671	1997+MS	China	V	1.33	1.48	6.35	3.57	6.13	3.7
PI594672	1997+MS	China	V	1.35	1.49	6.29	3.54	4.9	2.61
PI594673	1997+MS	China	VI	1.37	1.34	6.55	3.48	2.98	2.9
PI594674B	1997+MS	China	VI	1.33	1.46	6.16	3.4	1.03	2.29
PI594676	1997+MS	China	IV	1.44	1.44	6.36	3.67	5.27	3.46
PI594678	1997+MS	China	V	1.36	1.51	6.46	3.59	5.52	3.61
PI594682A	1997+MS	China	IV	1.38	1.48	6.46	3.6	5.44	3.8
PI594683B	1997+MS	China	V	1.34	1.41	6.32	3.45	5.99	4.4
PI594685A	1997+MS	China	III	1.44	1.44	6.31	3.45	4.17	3.36
PI594685B	1997+MS	China	IV	1.17	2	6.02	3.19	5.11	4.04
PI594687	1997+MS	China	IV	1.36	1.39	6.22	3.66	5.6	3.84
PI594691	1997+MS	China	IV	1.38	1.46	6.54	3.57	5.52	3.64
PI594703	1997+MS	China	VI	1.41	1.32	6.48	3.17	4.04	3.31
PI594706	1997+MS	China	V	1.41	1.34	6.45	3.34	5.89	4.53
PI594709	1997+MS	China	VI	1.38	1.31	5.97	3.72	2.32	2.09
PI594710	1997+MS	China	IV	1.5	1.37	7.02	3.85	6.54	3.72
PI594712	1997+MS	China	IV	1.53	1.32	6.75	3.56	5.91	3.12
PI594713	1997+MS	China	IV	1.18	1.41	6.2	3.33	6.25	4.08
PI594717A	1997+MS	China	VII	1.42	1.45	6.54	3.54	5.46	4.35
PI594717B	1997+MS	China	VII	1.39	1.46	6.69	3.61	6.15	4.25
PI594723	1997+MS	China	IX	1.22	1.19	5.53	3.22	2.74	3.04
PI594728B	1997+MS	China	IX	1.29	1.4	6.15	3.34	3.4	2.71
PI594729	1997+MS	China	IX	1.28	1.36	5.98	3.21	1.06	2.65
PI594735	1997+MS	China	IX	1.29	1.36	6	3.27	2.89	2.69
PI594738A	1997+MS	China	VI	1.4	1.4	6.28	3.41	4.91	3.05
PI594746	1997+MS	China	IX	1.31	1.36	6.15	3.28	4.35	3.16
PI594748A	1997+MS	China	IX	1.32	1.48	6.3	3.48	1.78	1.99
PI594748B	1997+MS	China	IX	1.36	1.34	6.22	3.35	4.08	3.76
PI594752	1997+MS	China	IX	1.34	1.36	6.17	3.35	3.9	2.84
PI594753B	1997+MS	China	IX	1.43	1.49	6.21	3.29	0.88	2.26
PI594755	1997+MS	China	IX	1.28	1.34	6.01	3.05	2.87	3.83
PI594756	1997+MS	China	VIII	1.3	1.5	6.2	3.3	2.54	2.41
PI594759A	1997+MS	China	VI	1.45	1.31	6.6	3.38	6.9	4.93
PI594759B	1997+MS	China	VI	1.48	1.33	6.22	3.2
PI594759D	1997+MS	China	VII	1.36	1.36	6.38	3.17	5.48	5.44
PI594769	1997+MS	China	IX	1.29	1.23	5.45	3.38	2.44	2.07
PI594776	1997+MS	China	V	1.41	1.53	6.39	3.52	4.03	2.29
PI594777	1997+MS	China	IV	1.38	1.51	6.36	3.63	5.31	3.87
PI594778	1997+MS	China	III	1.35	1.35	6.38	3.25	3.15	3.17
PI594779	1997+MS	China	IV	1.38	1.45	6.38	3.59	7.05	3.97
PI594780	1997+MS	China	IV	1.49	1.66	6.52	3.56	1.34	1.19
PI594790A	1997+MS	China	IV	1.41	1.56	6.24	3.62	2.52	2.51
PI594791	1997+MS	China	IV	1.43	1.58	6.33	3.72	2.25	2.22
PI594798	1997+MS	China	IV	1.47	1.47	6.32	3.63	4.77	3.59
PI594799A	1997+MS	China	IV	1.41	1.46	6.71	3.49	5.46	3.69
PI594799B	1997+MS	China	III	1.36	1.39	6.5	3.37	3.69	2.35
PI594800	1997+MS	China	IV	1.34	1.32	6.38	3.44	5.03	4.03
PI594801A	1997+MS	China	IV	1.34	1.46	6.37	3.42	5.35	3.72
PI594801B	1997+MS	China	IV	1.35	1.44	6.33	3.29	6.03	4.48
PI594802A	1997+MS	China	IV	1.36	1.41	6.48	3.39	4.05	4.16
PI594802B	1997+MS	China	IV	1.46	1.53	6.25	3.46	3.6	2.44
PI594804	1997+MS	China	IV	1.32	1.39	6.61	3.55	4.48	3.7
PI594807A	1997+MS	China	IV	1.3	1.4	6.3	3.5	2.06	2.34
PI594807B	1997+MS	China	IV	1.5	1.6	6.6	3.5	0.18	1.95
PI594810B	1997+MS	China	VI	1.33	1.35	6.36	3.35	1.54	1.65
PI594819	1997+MS	China	IV	1.45	1.57	6.3	3.58	3.25	2.42
PI594821A	1997+MS	China	IV	1.36	1.46	6.55	3.62	6.43	3.48
PI594822	1997+MS	China	IX	1.28	1.37	6.06	3.22	3.31	3.29
PI594823	1997+MS	China	IV	1.39	1.44	6.38	3.41	5.18	3.78
PI594829	1997+MS	China	V	1.46	1.35	6.47	3.24	5.17	4.99
PI594831	1997+MS	China	VI	1.67	1.41	6.47	3.29	2.15	1.9
PI594832A	1997+MS	China	V	1.62	1.29	6.77	3.56	6.83	3.73
PI594844	1997+MS	China	VIII	1.45	1.35	6.41	3.59	5.53	4.26
PI594859	1997+MS	China	IV	1.5	1.35	6.77	3.88	2.76	2.18
PI594861	1997+MS	China	III	1.46	1.27	6.68	3.46	2.49	2.11
PI594869	1997+MS	China	IX	1.38	1.27	6.03	3.39	2.28	2.39
PI594878	1997+MS	China	III	1.44	1.31	6.72	3.51	3.64	2.56
PI594882A	1997+MS	China	III	1.5	1.4	6.4	3.5	2.47	3.14
PI594885A	1997+MS	China	V	1.5	1.4	6.2	3.4	1.95	2.88
PI594889	1997+MS	China	IV	1.47	1.55	6.94	3.19	6.12	2.36
PI597380	1997+MS	Philippines	IX	1.39	1.21	6.06	3.49	1.32	2.28
